# Supplementary material for: Comprehensive analysis of DNA methylation and gene expression in orally tolerized T cells
Source: PLoS One. 2020 Feb 25;15(2):e0229042. doi: 10.1371/journal.pone.0229042 (PMC7041840; doi:10.1371/journal.pone.0229042)
Supplement: S1 Table — Each cDNA library was prepared from the DNA samples obtained from the control and tolerized T cells. They were analyzed with Illumina HiSeq sequencer. (XLSX) [file pone.0229042.s001.xlsx]

## Sheet: Sheet1
Treatment	Library ID	Raw Reads	Clean Reads	Effective Rate (%)
	R16110733	17911897	17620560	98.37
Control	R16110736	21716017	21556626	99.27
	R16110737	17117361	16882380	98.63
	R16110739	17305473	17068208	98.63
Tolerized	R16110740	23791350	23617494	99.27
	R16110742	23819156	23628005	99.2
