# Supplementary material for: Comprehensive analysis of DNA methylation and gene expression in orally tolerized T cells
Source: PLoS One. 2020 Feb 25;15(2):e0229042. doi: 10.1371/journal.pone.0229042 (PMC7041840; doi:10.1371/journal.pone.0229042)
Supplement: S2 Table — (XLSX) [file pone.0229042.s002.xlsx]

## Sheet: S1 Table
Description	Fold Change	P value
ribosomal protein L41	3.53987e+06	3.69849e-09
ribosomal protein S23	356495	1.02891e-06
CD52 antigen	218176	3.4444e-06
translational machinery associated 7	184700	5.56652e-06
histidine triad nucleotide binding protein 1	161018	7.16848e-06
Gm5735	131069	1.16922e-05
heat shock protein 1 (chaperonin 10)	120268	1.58908e-05
RIKEN cDNA 2010107E04 gene	103179	2.46286e-05
histone cluster 1 H2ai	78820.7	4.75072e-05
histocompatibility 2 K region locus 2	78273.5	4.11315e-05
Gm44379	70809.4	6.21363e-05
Gm12985	66585.1	6.14082e-05
guanine nucleotide binding protein (G protein) gamma 5	51113.9	0.000120177
cysteine and glycine-rich protein 1	44755	0.000164188
coiled-coil-helix-coiled-coil-helix domain containing 2	42989	0.00020846
hexamethylene bis-acetamide inducible 1	41354.8	0.00020846
defender against cell death 1	36043	0.000277434
Gm20402	34463.6	0.000331988
coiled-coil domain containing 124	32784.5	0.000339843
cytochrome c oxidase assembly protein 14	32474.4	0.000356355
small nuclear ribonucleoprotein polypeptide F	31159.5	0.000446515
NHP2 ribonucleoprotein	30765.9	0.000402897
NADH dehydrogenase (ubiquinone) 1 alpha subcomplex 5	29329.5	0.00045845
complement component 1 q subcomponent binding protein	28177.7	0.000497066
Gm13787	27995.9	0.000510954
anaphase promoting complex subunit 13	27759.6	0.000589259
reactive oxygen species modulator 1	26482.4	0.000589259
NADH dehydrogenase (ubiquinone) 1 alpha subcomplex 12	25352.9	0.000644542
Gm3940	24830.6	0.000685524
cytochrome C oxidase assembly factor 3	24713.4	0.000685524
NADH dehydrogenase (ubiquinone) 1 beta subcomplex 6	24429.9	0.000805427
late endosomal/lysosomal adaptor MAPK and MTOR activator 4	22895.1	0.000861703
RIKEN cDNA E130012A19 gene	21355.4	0.00102896
small nuclear ribonucleoprotein D2	20981.9	0.000992068
fatty acid binding protein 5 epidermal	20643.6	0.0011975
arginase liver	19627.7	0.00124566
small nuclear RNA activating complex polypeptide 5	18950	0.00135046
glutathione S-transferase omega 1	18121.1	0.00146809
cytochrome C oxidase assembly factor 5	17511.9	0.00160063
ribosomal protein L35A pseudogene 3	17383.3	0.00153235
INO80 complex subunit B	16967.1	0.00160063
Gm15776	15832.2	0.00211589
arrestin domain containing 4	15768.2	0.00192111
protein phosphatase 1 regulatory (inhibitor) subunit 15b	15655.6	0.0020152
mediator complex subunit 10	14013.5	0.00246402
interferon-induced protein with tetratricopeptide repeats 1	13873.8	0.00259797
NADH dehydrogenase (ubiquinone) 1 beta subcomplex 3	13633.6	0.00274237
Gm13370	12992.4	0.00324978
Gm15429	12700.7	0.00324978
ribosomal protein S19 binding protein 1	12267.6	0.00389963
tubulin polyglutamylase complex subunit 1	12252.4	0.00389963
limb-bud and heart	11919.7	0.00415687
trafficking protein particle complex 5	11497.5	0.00415687
Gm20784	11225.8	0.00415687
GrpE-like 1 mitochondrial	10126.9	0.00588006
Gm37746	9827.06	0.00546412
mitochondrial ribosomal protein S33	9583.2	0.00685633
RIKEN cDNA 2310009B15 gene	9556.93	0.00634189
Gm26571	9469.22	0.00634189
Gm12176	8923.88	0.00807655
phosphodiesterase 6D cGMP-specific rod delta	8905.66	0.00743138
charged multivesicular body protein 1B	8852.07	0.00743138
NTF2-related export protein 1	8620	0.00743138
hypoxia inducible lipid droplet associated	8517.83	0.00880326
olfactomedin 1	8095.63	0.00880326
Gm9803	8020.58	0.0105593
Gm561	8017.44	0.00962527
charged multivesicular body protein 5	7945.24	0.00880326
zinc finger (CCCH type) RNA binding motif and serine/arginine rich 1	7805.31	0.0105593
potassium voltage-gated channel shaker-related subfamily member 3	7706.63	0.00962527
UPF3 regulator of nonsense transcripts homolog A (yeast)	7406.6	0.0116259
mesoderm development candidate 1	7133.69	0.0128502
pleckstrin homology like domain family A member 1	7088.71	0.0116259
dynein light chain Tctex-type 1B	6966.63	0.0116259
phosphopantothenoylcysteine synthetase	6654.31	0.0142637
stratifin	6553.01	0.0142637
mediator complex subunit 9	6170.38	0.0159058
OTU domain containing 1	6155.08	0.0159058
mitochondrial pyruvate carrier 1	5738.41	0.0200892
seven in absentia 1A	5719.22	0.0200892
Gm44264	5645.6	0.0200892
CDC28 protein kinase regulatory subunit 2	5616.7	0.0227775
mercaptopyruvate sulfurtransferase	5593.59	0.0200892
microtubule-associated protein 1 light chain 3 alpha	5396.44	0.0200892
M phase phosphoprotein 6	5269.64	0.0259999
v-ral simian leukemia viral oncogene A (ras related)	5210.23	0.0227775
molybdenum cofactor synthesis 3	5165.44	0.0227775
polymerase (DNA directed) epsilon 3 (p17 subunit)	5059.61	0.0227775
ADP-ribosylation factor 2	5000.29	0.0259999
histocompatibility 2 O region alpha locus	4754.17	0.0259999
delta(4)-desaturase sphingolipid 2	4709.55	0.0299016
pentatricopeptide repeat domain 2	4608.06	0.0299016
histone cluster 1 H2bl	4535.34	0.0346788
Gm13328	4476.18	0.0346788
N-acetyltransferase domain containing 1	4402.75	0.0346788
zinc finger protein 579	4393.3	0.0346788
family with sequence similarity 26 member F	4367.25	0.0346788
synaptosomal-associated protein 29	4276.21	0.0346788
undifferentiated embryonic cell transcription factor 1	4268.41	0.0346788
Gm12079	4255.15	0.040602
mitotic spindle organizing protein 1	4156.05	0.040602
RIKEN cDNA 1700021F05 gene	4147.15	0.0346788
dehydrogenase/reductase (SDR family) member 7	4133.62	0.0346788
Gm9725	4057.28	0.040602
RE1-silencing transcription factor	4033.4	0.040602
translin-associated factor X	4028.96	0.040602
Gm2427	3974.66	0.040602
latexin	3852.9	0.040602
expressed sequence AI606181	3849.73	0.040602
interferon gamma	3816.73	0.040602
paralemmin	3793.63	0.0480518
YY1 associated factor 2	3725.21	0.040602
ARP10 actin-related protein 10	3646.5	0.0480518
ethylmalonic encephalopathy 1	3578.19	0.0480518
FtsJ RNA methyltransferase homolog 2 (E. coli)	3541.7	0.0480518
secretin	3539.64	0.0575753
RIKEN cDNA 2410016O06 gene	3531.52	0.0480518
solute carrier family 39 (metal ion transporter) member 6	3530.61	0.0480518
MIS18 kinetochore protein A	3491.13	0.0480518
cysteine and glycine-rich protein 2	3461.16	0.0480518
biogenesis of lysosomal organelles complex-1 subunit 3	3454.48	0.0575753
IMP1 inner mitochondrial membrane peptidase-like (S. cerevisiae)	3347.67	0.0575753
CD3E antigen epsilon polypeptide associated protein	3332.3	0.0575753
ribosomal protein S13 pseudogene 4	3310.53	0.0575753
RIKEN cDNA 0610038B21 gene	3223.3	0.0575753
CD8 antigen beta chain 1	3086.54	0.0699811
heme binding protein 1	3079.55	0.0699811
heat shock protein family B (small) member 11	3072.79	0.0699811
sprouty protein with EVH-1 domain 1 related sequence	3054.64	0.0699811
caspase 6	2911.09	0.0699811
Gm5453	2905.13	0.0699811
Gm11969	2872.78	0.0699811
Gm15846	2865.86	0.0699811
family with sequence similarity 212 member A	2798.55	0.0699811
abhydrolase domain containing 13	2759.53	0.0864999
carbohydrate sulfotransferase 2	2731.07	0.0864999
transcription factor AP4	2726.6	0.0864999
Gm14001	2714.14	0.0864999
Gm8129	2674.93	0.0864999
D-tyrosyl-tRNA deacylase 2	2628.14	0.0864999
EH-domain containing 3	2568.23	0.0864999
interleukin 10	2532.28	0.0864999
betaine-homocysteine methyltransferase	2479.46	0.0864999
CD302 antigen	2465.01	0.109073
histone cluster 1 H3h	2461.65	0.109073
HAUS augmin-like complex subunit 4	2379.85	0.109073
Gm37670	2320.43	0.109073
RIKEN cDNA E230013L22 gene	2319.51	0.109073
dermatan sulfate epimerase	2318.35	0.109073
LYR motif containing 9	2261.5	0.109073
caspase recruitment domain family member 6	2260.07	0.109073
IMP2 inner mitochondrial membrane peptidase-like (S. cerevisiae)	2258.82	0.109073
beta-14-glucuronyltransferase 1	2160.21	0.109073
transmembrane protein 81	2092.15	0.140898
small integral membrane protein 13	2016.99	0.140898
SRY (sex determining region Y)-box 4	2002.85	0.140898
WD repeat domain 53	1929.61	0.140898
RIKEN cDNA 1110034G24 gene	1877.02	0.140898
Gm36932	1873.16	0.140898
glucosaminyl (N-acetyl) transferase 2 I-branching enzyme	1869.2	0.140898
cyclin-dependent kinase inhibitor 2C (p18 inhibits CDK4)	1769.7	0.18751
RIKEN cDNA 3010003L21 gene	1767.12	0.18751
thiosulfate sulfurtransferase (rhodanese)-like domain containing 3	1743.85	0.18751
Gm9522	1729.99	0.18751
histone cluster 1 H4k	1704.09	0.18751
transmembrane protein 101	1690.55	0.18751
malignant T cell amplified sequence 2	1678.85	0.18751
Gm12207	1667.98	0.18751
Gm3852	1648.79	0.18751
S-adenosylhomocysteine hydrolase	1636.06	0.18751
Gm15696	1602.46	0.18751
Fanconi anemia core complex associated protein 24	1597.5	0.18751
tumor necrosis factor (ligand) superfamily member 10	1595.54	0.18751
WD repeat domain 5B	1589.76	0.18751
cortexin 1	1583.33	0.18751
FIC domain containing	1574.51	0.18751
family with sequence similarity 219 member B	1563.67	0.18751
3-hydroxyacyl-CoA dehydratase 2	1562.28	0.18751
histone cluster 1 H4j	1550.87	0.18751
cytochrome P450 family 1 subfamily a polypeptide 1	1532.67	0.18751
N-myc downstream regulated gene 2	1495.59	0.18751
Gm44258	1460.5	0.259127
Gm14000	1356.96	0.259127
deoxyuridine triphosphatase	1314.55	0.259127
adrenomedullin	1309.06	0.259127
telomeric repeat binding factor 2 interacting protein	1255.09	0.259127
Gm28188	1241.59	0.259127
cadherin 17	1238.62	0.259127
E2F transcription factor 1	1229.66	0.259127
RIKEN cDNA 1700124L16 gene	1226.8	0.259127
growth differentiation factor 11	1220.72	0.259127
Gm25395	1217.59	0.259127
junction-mediating and regulatory protein	1205.39	0.259127
centromere protein H	1203.12	0.259127
Gm29603	1177.59	0.259127
wingless-type MMTV integration site family member 5B	1118.03	0.376185
Gm38058	1116.83	0.376185
centrosomal protein 19	1103.25	0.376185
Gm15621	1098.46	0.376185
zinc finger protein 251	1073.26	0.376185
transmembrane protein 218	1061.72	0.376185
Gm10226	1061.41	0.376185
transmembrane protein 178	1025.11	0.376185
ATPase family AAA domain containing 3A opposite strand	1024.19	0.376185
RAS-like family 11 member B	984.142	0.376185
inositol 13456-pentakisphosphate 2-kinase	981.385	0.376185
transmembrane protein 18	974.275	0.376185
zinc finger X-linked duplicated A	971.971	0.376185
LON peptidase N-terminal domain and ring finger 1	957.563	0.376185
methylmalonyl-Coenzyme A mutase	957.065	0.376185
Gm45047	951.472	0.376185
Gm10509	945.828	0.376185
Gm43196	918.301	0.376185
cell cycle progression 1 opposite strand	901.145	0.376185
nth (endonuclease III)-like 1 (E.coli)	899.223	0.376185
Gm17096	899.195	0.376185
RB-associated KRAB zinc finger	896.718	0.376185
kinesin-associated protein 3	894.524	0.376185
killer cell lectin-like receptor subfamily A member 5	854.9	0.376185
serine (or cysteine) peptidase inhibitor clade E member 1	849.731	0.376185
potassium channel subfamily K member 5	842.097	0.376185
Gm44762	811.697	0.584123
calcium and integrin binding family member 2	802.977	0.584123
NME/NM23 nucleoside diphosphate kinase 4	796.019	0.584123
RIKEN cDNA 1110025M09 gene	775.11	0.584123
histone cluster 1 H2ae	773.638	0.584123
CD300 molecule like family member B	758.091	0.584123
tubulin polyglutamylase complex subunit 2	755.214	0.584123
interleukin 1 family member 9	740.337	0.584123
asparagine-linked glycosylation 8 (alpha-13-glucosyltransferase)	739.382	0.584123
GDP-D-glucose phosphorylase 1	738.599	0.584123
cyclin-dependent kinase inhibitor 3	725.039	0.584123
Gm37637	709.466	0.584123
Gm45110	708.311	0.584123
erb-b2 receptor tyrosine kinase 3	707.793	0.584123
retinol dehydrogenase 7	706.683	0.584123
Gm11344	699.638	0.584123
peroxisomal membrane protein 2	693.825	0.584123
Gm45205	690.861	0.584123
Gm26622	690.395	0.584123
zinc finger protein 85	689.175	0.584123
heat shock protein 1 (chaperonin 10) pseudogene 2	681.638	0.584123
tRNA methyltransferase 44	679.893	0.584123
RIKEN cDNA A930004J17 gene	664.11	0.584123
NSL1 MIS12 kinetochore complex component	654.605	0.584123
Gm37689	644.906	0.584123
ethanol induced 1	644.369	0.584123
LIM domain only 1	636.915	0.584123
Gm37399	628.111	0.584123
methionine-tRNA synthetase 2 (mitochondrial)	617.376	0.584123
smoothened frizzled class receptor	611.711	0.584123
cDNA sequence BC052040	609.142	0.584123
guanine nucleotide binding protein (G protein) beta 5	603.858	0.584123
RIKEN cDNA D830025C05 gene	593.838	0.584123
Gm13251	584.887	0.584123
mastermind like 3 (Drosophila)	577.98	0.584123
protein tyrosine phosphatase receptor type M	576.375	0.584123
histone cluster 1 H2bh	575.168	0.584123
carbonyl reductase 3	572.599	0.584123
zinc finger FYVE domain containing 21	570.78	0.584123
Gm2308	570.11	0.584123
pantothenate kinase 1	569.422	0.584123
tubulin beta 4A class IVA	565.686	0.584123
zinc finger protein 455	564.2	0.584123
cytokine-dependent hematopoietic cell linker	563.954	0.584123
Gm7281	561.104	0.584123
DNA segment Chr 11 Boehm 181 expressed	559.592	0.584123
immunoglobulin lambda constant 4	559.294	0.584123
Gm13772	549.045	0.584123
Gm42758	548.867	0.584123
fructosamine 3 kinase related protein	548.408	0.584123
Gm17641	542.282	0.584123
Gm37008	541.893	0.584123
Gm11799	527.63	0.584123
small integral membrane protein 5	509.081	0.584123
Gm38164	504.405	0.584123
Gm4707	499.194	0.584123
alpha-methylacyl-CoA racemase	491.215	0.584123
L-2-hydroxyglutarate dehydrogenase	490.165	1
Gm13071	489.423	1
Gm37062	487.557	1
Gm9958	485.997	1
calcium binding protein 7	482.343	1
Gm5258	482.11	1
zinc finger protein 790	479.65	1
protease serine 46	466.774	1
Gm20072	465.553	1
Gm4832	462.846	1
mitochondrial translational release factor 1	462.79	1
sedoheptulokinase	456.204	1
WW C2 and coiled-coil domain containing 2	453.472	1
progestin and adipoQ receptor family member IV	453.45	1
ribonuclease P/MRP 38 subunit	453.227	1
Gm5416	449.828	1
Gm10343	446.738	1
interleukin 31	445.197	1
calicin	439.88	1
acylphosphatase 2 muscle type	435.838	1
four and a half LIM domains 2	434.537	1
Gm20274	432.278	1
histone cluster 1 H2aj	429.741	1
Gm42636	424.006	1
cDNA sequence BC005561	420.916	1
Gm17815	418.395	1
bone morphogenetic protein 7	417.815	1
Gm13868	415.11	1
bone gamma carboxyglutamate protein	407.907	1
tubulin alpha 8	398.026	1
Gm12230	397.699	1
myosin light polypeptide 6B	396.061	1
Gm43136	393.596	1
Gm9694	393.139	1
Gm6051	392.567	1
Gm18828	389.667	1
Gm37856	381.042	1
proline rich 11	378.963	1
transmembrane protein 220	378.641	1
glial cell line derived neurotrophic factor family receptor alpha 2	375.625	1
Gm36934	371.631	1
Gm17455	363.392	1
RIKEN cDNA 4930426L09 gene	363.032	1
BCL2-interacting killer	361.557	1
ribosomal protein L34 pseudogene 1	359.961	1
cathepsin F	356.142	1
Gm9057	355.298	1
Gm20481	350.087	1
Gm37760	348.188	1
lecithin cholesterol acyltransferase	340.78	1
histone cluster 1 H2bn	335.951	1
Gm12631	330.845	1
ectonucleotide pyrophosphatase/phosphodiesterase 5	328.686	1
Finkel-Biskis-Reilly murine sarcoma virus (FBR-MuSV) ubiquitously expressed (fox derived) pseudogene 2	324.605	1
tumor-associated calcium signal transducer 2	322.224	1
adenylate cyclase 9	321.856	1
Gm11789	320.485	1
Gm4385	316.932	1
Gm12262	313.495	1
Gm26464	313.495	1
Gm43457	312.607	1
butyrophilin-like 2	311.411	1
zinc finger protein 772	309.919	1
RIKEN cDNA 1600029O15 gene	306.128	1
resistin like alpha	304.32	1
RIKEN cDNA 4931428F04 gene	300.637	1
Gm13623	299.229	1
Gm5915	297.852	1
histone cluster 1 H4f	297.069	1
PPARGC1 and ESRR induced regulator muscle 1	295.116	1
sodium channel type IV beta	294.225	1
Gm5857	294.085	1
coiled-coil domain containing 112	293.476	1
Gm43290	293.411	1
Gm31728	291.891	1
neuropeptide B	289.655	1
zona pellucida binding protein 2	287.182	1
Gm11520	284.288	1
RIKEN cDNA 2510017J16 gene	281.662	1
Gm43359	281.28	1
crumbs family member 3	279.869	1
BRCA1 associated RING domain 1	271.694	1
Gm15791	270.947	1
phenazine biosynthesis-like protein domain containing 2	268.09	1
histone cluster 1 H3b	264.904	1
RIKEN cDNA 4930570N18 gene	264.722	1
protamine 3	262.829	1
ribosomal protein L35A pseudogene 7	261.729	1
scleraxis	260.311	1
CD244 natural killer cell receptor 2B4	260.044	1
membrane-spanning 4-domains subfamily A member 4D	255.554	1
integrin alpha 1	248.642	1
transmembrane emp24 protein transport domain containing 6	243.674	1
Gm6059	242.412	1
hyaluronan mediated motility receptor (RHAMM)	240.92	1
Gm15264	239.825	1
selectin endothelial cell	239.748	1
Gm27026	239.414	1
Yae1 domain containing 1	238.636	1
RIKEN cDNA 3110070M22 gene	238.388	1
Gm2862	238.231	1
family with sequence similarity 167 member B	235.755	1
Gm44648	235.014	1
Gm37469	231.794	1
Gm11597	231.342	1
cyclin-dependent kinase-like 4	231.341	1
Gm13777	230.17	1
Gm13388	230.107	1
oligodendrocyte transcription factor 3	230.055	1
EF-hand domain (C-terminal) containing 1	229.484	1
cochlin	225.869	1
RIKEN cDNA 2810001G20 gene	224.639	1
Gm28370	224.63	1
heat shock protein 1	223.961	1
chemokine (C-X-C motif) receptor 1	223.791	1
RIKEN cDNA 2200002J24 gene	222.863	1
Gm13786	222.863	1
Gm43237	216.201	1
Gm13163	214.448	1
kallikrein 1-related peptidase b14 pseudogene	206.222	1
Gm6723	203.471	1
RIKEN cDNA 2610528J11 gene	200.715	1
Gm12490	199.201	1
Gm13215	198.246	1
Gm11491	197.706	1
kallikrein related-peptidase 9	195.763	1
Gm16044	193.923	1
zinc finger protein 30	193.226	1
ral guanine nucleotide dissociation stimulator-like 3	192.62	1
aldhehyde dehydrogenase family 5 subfamily A1	189.896	1
Gm26595	188.053	1
xylulokinase homolog (H. influenzae)	187.269	1
metallo-beta-lactamase domain containing 2	186.188	1
ribosomal protein L30 pseudogene 6	185.772	1
Gm11578	185.227	1
ribosomal protein L23A pseudogene 2	181.8	1
Gm17227	181.62	1
Gm11719	179.655	1
Gm5829	179.655	1
Gm11604	178.584	1
Gm11545	175.971	1
Gm37009	175.517	1
RIKEN cDNA 1810024B03 gene	175.052	1
Gm12693	175.044	1
matrix-remodelling associated 7	174.846	1
ribosomal protein L31 pseudogene 16	174.587	1
Gm10766	174.095	1
chitinase 1 (chitotriosidase)	173.432	1
Gm7443	171.883	1
Gm16236	170.561	1
zinc finger protein 3	169.612	1
inosine triphosphatase (nucleoside triphosphate pyrophosphatase) pseudogene 2	169.28	1
Gm14052	168.653	1
serum amyloid A 2	168.55	1
Gm11598	168.46	1
Gm43761	167.847	1
expressed sequence AA413626	167.438	1
Gm15719	166.325	1
seven in absentia homolog 3 (Drosophila)	165.988	1
RIKEN cDNA 2610306O10 gene	165.791	1
mitotic spindle positioning	162.775	1
RIKEN cDNA 4930518I15 gene	162.419	1
Gm38046	162.384	1
zinc finger protein 612	160.454	1
exocyst complex component 3-like	159.594	1
Gm15867	159.503	1
lymphocyte antigen 6 complex locus G5B	158.565	1
Gm17149	157.541	1
Gm26771	157.401	1
Gm8813	157.057	1
ankyrin repeat and SOCS box-containing 17 opposite strand	156.385	1
sperm associated antigen 1	155.529	1
Gm13717	155.394	1
Gm42547	154.808	1
KH domain containing RNA binding signal transduction associated 3	154.406	1
Sh3 domain YSC-like 1	154.336	1
F-box protein 48	154.302	1
ribosomal protein L31 pseudogene 8	154.146	1
coagulation factor XII (Hageman factor)	153.972	1
Gm43058	153.067	1
repulsive guidance molecule family member A	152.975	1
Gm13400	151.96	1
ribosomal protein S12 pseudogene 24	150.89	1
Gm16213	150.843	1
neurexophilin and PC-esterase domain family member 4	150.099	1
Gm7589	149.725	1
cornifelin	149.693	1
Gm10842	149.545	1
prospero homeobox 2 opposite strand	149.154	1
RIKEN cDNA 2010007H06 gene	148.924	1
transmembrane protein 38A	148.586	1
methyltransferase like 24	147.993	1
solute carrier family 10 (sodium/bile acid cotransporter family) member 1	147.797	1
IQ motif containing F5	146.097	1
Gm37593	144.41	1
Rho guanine nucleotide exchange factor (GEF) 25	142.819	1
Gm16192	142.239	1
Gm7266	142.05	1
Gm44122	142.05	1
transcription factor 15	141.721	1
Gm32999	140.934	1
sarcalumenin	139.963	1
proline rich 22	139.66	1
zinc finger protein 946	139.364	1
Gm9874	138.541	1
tripartite motif-containing 43C	137.172	1
Gm3513	136.2	1
RIKEN cDNA 1700095J12 gene	135.315	1
Gm17150	134.251	1
major facilitator superfamily domain containing 7C	133.9	1
BMP-binding endothelial regulator	133.006	1
Gm16133	131.564	1
Gm37934	131.396	1
Gm29596	129.795	1
RIKEN cDNA B020031M17 gene	127.291	1
prostaglandin I2 (prostacyclin) synthase	126.516	1
cytochrome P450 family 39 subfamily a polypeptide 1	125.221	1
serine peptidase inhibitor Kazal type 2	123.902	1
centromere protein P	123.139	1
glutamate rich 2 opposite strand	122.794	1
tsukushi small leucine rich proteoglycan	122.417	1
RIKEN cDNA 1600014C23 gene	122.124	1
zinc finger and BTB domain containing 16	122.043	1
interleukin 1 family member 6	121.983	1
Gm11514	120.964	1
Gm13650	120.302	1
Gm9922	118.999	1
Gm7741	118.832	1
coiled-coil domain containing 64B	118.745	1
homeobox A1	118.186	1
ribosomal protein S12 pseudogene 4	117.982	1
RIKEN cDNA D930048N14 gene	117.418	1
left-right determination factor 2	116.953	1
Gm10088	116.313	1
Immunoglobulin heavy constant epsilon	116.209	1
Gm16284	115.346	1
Gm28063	115.346	1
T cell lymphoma invasion and metastasis 2	115.272	1
tropomyosin 2 beta	114.733	1
testis expressed 38	114.273	1
Gm12587	113.821	1
Gm6030	113.651	1
cyclic nucleotide gated channel alpha 1	113.118	1
mitochondrial transcription termination factor 1b	112.757	1
pyridine nucleotide-disulphide oxidoreductase domain 2	112.683	1
Gm5777	111.17	1
3-hydroxybutyrate dehydrogenase type 2	110.745	1
adenylate cyclase 4	110.476	1
matrix metallopeptidase 10	109.789	1
Gm16287	109.075	1
defensin beta 43	108.846	1
monoacylglycerol O-acyltransferase 2	108.735	1
Gm8623	108.583	1
apolipoprotein B mRNA editing enzyme catalytic polypeptide 2	108.392	1
tumor necrosis factor alpha-induced protein 8-like 3	108.348	1
Gm8213	105.875	1
lipase hepatic	105.171	1
Gm15614	104.253	1
Gm9733	103.324	1
ribosomal protein L15 pseudogene 1	103.131	1
Gm12774	103.023	1
F-box and leucine-rich repeat protein 7	102.693	1
Gm44523	102.338	1
Gm43471	101.413	1
resistin	100.381	1
Gm21960	100.366	1
Gm42502	99.9052	1
ribosomal protein S2 pseudogene 5	99.5763	1
Gm15346	97.7977	1
RIKEN cDNA A730090N16 gene	97.3828	1
Gm11475	97.3638	1
Gm13053	97.1479	1
Gm42647	97.1479	1
Gm43578	97.1479	1
Gm6394	96.934	1
secreted frizzled-related protein 2	96.7042	1
EF-hand calcium binding domain 11	96.4948	1
sperm acrosome associated 4	96.1421	1
histone cluster 1 H3g	95.9476	1
Gm12944	95.3997	1
Gm43028	95.2508	1
Gm13653	94.4311	1
carcinoembryonic antigen-related cell adhesion molecule 15	93.7191	1
transmembrane and coiled coil domains 3 opposite strand	93.4783	1
Gm44332	92.477	1
Gm13707	91.9382	1
Bardet-Biedl syndrome 1 (human)	91.2194	1
family with sequence similarity 181 member B	91.1852	1
tumor protein translationally-controlled pseudogene 1	90.833	1
LYR motif containing 7	90.6861	1
Gm11533	89.7456	1
protease serine 29	89.6407	1
Gm11271	88.7288	1
zinc finger protein 760	88.6505	1
Gm15880	88.1456	1
Gm11614	87.9877	1
Gm8615	87.8084	1
B cell leukemia/lymphoma 2 related protein A1c	86.7188	1
Gm43125	86.6291	1
Gm16027	86.4751	1
Gm5619	86.1356	1
Gm44760	86.0827	1
Gm12035	85.9761	1
zinc finger protein 811	85.5848	1
Gm38250	85.1324	1
Gm2415	84.0278	1
Gm6506	83.5804	1
ribosomal protein S2 pseudogene 9	83.3612	1
expressed sequence AU040972	83.154	1
leucine rich repeat and Ig domain containing 4	82.9071	1
Gm5705	82.0948	1
Gm11698	81.6291	1
EGF-like-domain multiple 6	81.571	1
Gm44917	81.4583	1
Gm21762	81.1955	1
natriuretic peptide type C	80.6018	1
Gm7041	80.266	1
outer dense fiber of sperm tails 3B	79.6239	1
Gm11365	79.477	1
Gm13414	79.2922	1
RIKEN cDNA 9330162G02 gene	78.9977	1
cytochrome c testis	78.8605	1
Gm10384	78.5626	1
Gm13921	78.2848	1
ribosomal protein S27A pseudogene 1	78.2848	1
Gm15551	77.1602	1
Gm32569	77.1602	1
plasma membrane proteolipid	77.1091	1
Gm12863	76.8896	1
membrane-spanning 4-domains subfamily A member 12	76.8806	1
Gm19078	76.822	1
Gm15478	76.7757	1
zinc finger protein 9	76.6984	1
Gm12990	76.3294	1
Gm17059	76.1926	1
Gm18995	75.9194	1
RIKEN cDNA 4930451G09 gene	75.4472	1
MANSC domain containing 4	75.2592	1
Gm12903	74.7922	1
Gm18734	74.711	1
U1 small nuclear ribonucleoprotein 1C pseudogene 1	74.1074	1
Gm15953	74.0304	1
Gm5809	73.5472	1
nuclear GTPase germinal center associated	73.538	1
Gm44911	73.2781	1
histone cluster 1 H3e	73.0722	1
Gm13350	72.3521	1
Gm8974	72.3521	1
ribosomal protein L21 pseudogene 12	72.0107	1
Gm43247	71.6728	1
msh homeobox 1	70.8454	1
ribosomal protein S11 pseudogene 3	70.0291	1
Gm12527	70.0172	1
Gm16141	69.8969	1
T-box 10	69.5239	1
Gm16135	69.1343	1
Gm27231	68.3282	1
RIKEN cDNA 4930565N06 gene	68.1628	1
Eph receptor B4	67.8282	1
cDNA sequence BC061237	67.6654	1
thymic stromal lymphopoietin	67.3493	1
RIKEN cDNA 1810017P11 gene	66.8194	1
Rap guanine nucleotide exchange factor (GEF) 4 opposite strand 3	66.3502	1
Gm15820	66.3356	1
glycine decarboxylase	66.3159	1
Gm42646	66.135	1
Gm15770	65.8149	1
Gm18856	65.3864	1
Gm11693	65.3757	1
myeloid-associated differentiation marker-like 2	64.4822	1
matrilin 4	64.3913	1
stomatin (Epb7.2)-like 3	64.186	1
HOP homeobox opposite strand	64.0356	1
3-oxoacid CoA transferase 2A	64.0344	1
kallikrein 1-related pepidase b4	63.9996	1
Gm12971	62.8223	1
synaptopodin 2-like	62.7614	1
granzyme D	61.4987	1
Gm37809	61.3919	1
Gm11611	61.1903	1
melanoma inhibitory activity 2	61.0356	1
transmembrane protein 8C	60.9104	1
activin receptor IIB	60.6997	1
matrilin 2	60.3751	1
Gm15656	60.2133	1
guanylate cyclase activator 2a (guanylin)	60.0049	1
Gm43914	60.0049	1
fructosamine 3 kinase	58.693	1
phospholipase A2 group X	58.5896	1
Gm44900	58.5754	1
Gm12501	58.4867	1
Gm10334	58.4436	1
Gm13673	58.0417	1
major urinary protein pseudogene 14	57.8217	1
SKI family transcriptional corepressor 1	56.8987	1
Gm20946	56.3548	1
Gm5473	56.0579	1
translin-associated factor X (Tsnax) interacting protein 1	55.8232	1
Gm12786	55.7728	1
meiotic double-stranded break formation protein 4	55.7672	1
RIKEN cDNA 4933424L21 gene	55.6387	1
melan-A	55.4489	1
Gm7565	55.4489	1
Gm37711	55.2288	1
crystallin gamma E	54.3113	1
von Willebrand factor A domain containing 7	54.2424	1
calbindin 1	54.0317	1
Gm14025	53.9668	1
Gm28466	53.7233	1
spermatogenesis associated 31 subfamily D member 1A	53.6563	1
Gm12679	53.6236	1
Gm12996	53.6236	1
Gm21886	52.4291	1
ephrin B3	52.3553	1
RIKEN cDNA E130201H02 gene	52.3311	1
RIKEN cDNA 4930480K02 gene	52.1032	1
Gm6505	52.0424	1
Gm12303	51.9421	1
zinc finger protein 853	51.4447	1
pregnancy specific glycoprotein 17	51.2911	1
DEAD (Asp-Glu-Ala-Asp) box polypeptide 4	50.8889	1
RIKEN cDNA 1700054O19 gene	50.8472	1
Down syndrome cell adhesion molecule like 1	50.4101	1
Gm28499	49.8382	1
Gm42650	49.7162	1
Gm43794	49.7052	1
Gm8185	49.4887	1
glutamine synthetase pseudogene 1	49.4393	1
arginine vasopressin	49.3942	1
solute carrier family 35 member G3	49.2669	1
osteoclast associated receptor	49.0298	1
leucine rich repeat and fibronectin type III domain containing 3	48.9884	1
peptidyl arginine deiminase type I	48.7955	1
RIKEN cDNA 1700025C18 gene	48.6036	1
NK2 homeobox 6	48.5484	1
tachykinin 2	48.2485	1
RIKEN cDNA C330018A13 gene	48.1294	1
Gm4890	47.8214	1
activating transcription factor 7 interacting protein 2	47.4382	1
bone morphogenetic protein 4	47.4098	1
non imprinted in Prader-Willi/Angelman syndrome 1 homolog (human)	47.3039	1
cytochrome P450 family 4 subfamily f polypeptide 14	47.1816	1
expressed sequence AV099323	46.7181	1
RIKEN cDNA 1810065E05 gene	46.3628	1
Gm16318	45.8311	1
ets variant 2	45.7991	1
proteasome (prosome macropain) subunit alpha type 8	45.6194	1
Gm42978	45.532	1
Gm29083	45.4793	1
janus kinase and microtubule interacting protein 2	45.3372	1
guanylate cyclase activator 2b (retina)	45.2864	1
angiogenin ribonuclease A family member 4	45.2586	1
keratin 4	44.8	1
Gm13898	44.6236	1
solute carrier family 22 (organic cation transporter) member 13	44.5324	1
G protein-coupled receptor 150	44.4706	1
Gm10775	44.0327	1
annexin A8	43.8052	1
renin 1 structural	43.5457	1
transmembrane protein 27	43.3754	1
core-binding factor runt domain alpha subunit 2 translocated to (human) pseudogene 1	43.3146	1
Gm5307	43.0676	1
RAB42 member RAS oncogene family	42.9835	1
SRY (sex determining region Y)-box 5 opposite strand 3	42.6489	1
Gm34653	42.6489	1
structural maintenance of chromosomes 2 opposite strand	42.6275	1
ArfGAP with SH3 domain ankyrin repeat and PH domain 3	42.5278	1
Gm42516	42.4838	1
Gm11470	42.4314	1
Gm11831	42.2728	1
RIKEN cDNA 1700015E13 gene	42.1573	1
Gm12856	42.0851	1
inhibitor of DNA binding 4	42.0796	1
RIKEN cDNA A930030B08 gene	42.0706	1
testis specific gene A13	42.0398	1
relaxin 1	42.0252	1
beta-14-N-acetyl-galactosaminyl transferase 2	41.9492	1
mesoderm posterior 1	41.8957	1
Gm5050	41.8356	1
Gm5436	40.8023	1
SPARC related modular calcium binding 1	40.4178	1
galanin-like peptide	39.9469	1
Gm18561	39.6424	1
Gm12405	38.9269	1
Gm7964	38.9117	1
sulfotransferase family 2A dehydroepiandrosterone (DHEA)-preferring member 7	38.4401	1
Gm6119	38.2067	1
Gm18859	38.1926	1
Gm37536	38.0285	1
Gm15823	37.9576	1
Gm42874	37.7563	1
zinc finger and SCAN domain containing 30	37.6764	1
Gm6808	37.4214	1
RIKEN cDNA 4930515G16 gene	37.2528	1
2'-5' oligoadenylate synthetase 1D	37.1667	1
podocalyxin-like	37.0981	1
Gm38055	37.0828	1
small proline-rich protein 2D	36.9456	1
transcription factor AP-2 epsilon	36.6605	1
cholinergic receptor nicotinic beta polypeptide 4	36.3388	1
Gm42868	35.8612	1
osteocrin	35.8369	1
kelch-like 10	35.7757	1
homeobox D1	35.6971	1
Leber congenital amaurosis 5-like	35.6141	1
Gm3248	35.5063	1
RIKEN cDNA 2610509F24 gene	35.478	1
lectin mannose-binding 1 like	35.4236	1
Gm37907	35.0091	1
Gm44418	34.9149	1
SRY (sex determining region Y)-box 7	34.9092	1
Gm17115	34.5796	1
Gm15368	34.3282	1
structural maintenance of chromosomes 1B	34.3189	1
kallikrein 1-related peptidase b8	34.2725	1
tektin 4	34.2346	1
ribosomal protein SA pseudogene 12	34.2019	1
calmodulin-like 4	33.7553	1
angiopoietin-like 7	33.6127	1
Gm6443	33.4602	1
olfactory receptor 523	33.1259	1
sulfotransferase family 6 member 2	33.1097	1
cDNA sequence BC049762	32.9913	1
Gm9837	32.9528	1
testis expressed gene 22	32.6702	1
complement factor D (adipsin)	32.6246	1
Gm7804	32.4615	1
Gm11203	32.2554	1
RIKEN cDNA 4930579M01 gene	32.1465	1
cytochrome P450 family 3 subfamily a polypeptide 13	32.1216	1
Gm9788	31.85	1
synaptotagmin XV	31.302	1
vomeronasal 2 receptor 84	31.2221	1
SERTA domain containing 4	31.1228	1
Gm11927	31.072	1
Gm29018	30.9652	1
lymphatic vessel endothelial hyaluronan receptor 1	30.9081	1
NPC1-like 1	30.8295	1
RUN and FYVE domain containing 4	30.7687	1
Gm37065	30.6726	1
Gm43908	30.6239	1
motilin receptor pseudogene	30.5352	1
Gm6245	30.5123	1
Gm37785	30.4991	1
serine/arginine repetitive matrix 3 opposite strand	30.4094	1
noggin	30.3708	1
Gm11590	30.2931	1
Gm4524	30.2803	1
olfactory receptor 527	30.1573	1
DNA meiotic recombinase 1	29.636	1
nitric oxide synthase 3 endothelial cell	29.631	1
RIKEN cDNA 2610204G07 gene	29.5877	1
Gm10290	29.3109	1
Gm12998	29.2815	1
gap junction protein beta 5	29.2272	1
zinc finger protein 521	28.6636	1
Gm18009	28.6598	1
olfactory receptor 531	28.6224	1
chaperonin containing Tcp1 subunit 6b (zeta)	28.552	1
MAP6 domain containing 1	28.4835	1
RIKEN cDNA 9430007M09 gene	28.4615	1
neurofilament light polypeptide	28.4534	1
RIKEN cDNA 4930556N13 gene	28.0011	1
family with sequence similarity 26 member E	27.9936	1
Gm21430	27.9789	1
Gm5300	27.7953	1
cadherin 20	27.7356	1
taste receptor type 2 member 108	27.4353	1
Gm36930	27.0729	1
coiled-coil domain containing 42	26.8782	1
Gm12611	26.608	1
Gm42690	26.5571	1
recoverin	26.5081	1
sperm maturation 1	26.475	1
ventral anterior homeobox 1	26.3761	1
mucin 3 intestinal	26.277	1
hyaluronan and proteoglycan link protein 1	26.2686	1
leucine rich repeat containing 34	26.2067	1
LY6/PLAUR domain containing 6	26.0587	1
dual specificity phosphatase and pro isomerase domain containing 1	26.0395	1
leucine zipper protein 2	25.8299	1
olfactory receptor 110	25.6437	1
RIKEN cDNA 1700061E17 gene	25.6416	1
equatorin sperm acrosome associated	25.4261	1
Gm9429	25.4237	1
aldehyde oxidase 2	25.4051	1
Gm8991	25.3956	1
RIKEN cDNA 1700042O10 gene	25.3956	1
RIKEN cDNA A230052G05 gene	25.2686	1
t-complex protein 10c	25.2678	1
solute carrier family 5 (sodium iodide symporter) member 5	25.063	1
Gm29560	24.8842	1
KH domain containing 1A	24.7617	1
Gm11783	24.7228	1
cytochrome P450 family 2 subfamily u polypeptide 1 [	24.7035	1
calcium channel voltage-dependent alpha2/delta subunit 3	24.5268	1
fibulin 7	24.4755	1
Gm36028	24.4571	1
Gm4956	24.4433	1
gasdermin C4	24.2464	1
mesothelin-lik	24.2059	1
cell death-inducing DNA fragmentation factor alpha subunit-like effector A	24.1715	1
synaptotagmin XIII	24.067	1
transmembrane protein 217	23.9837	1
reticulon 4 receptor	23.9566	1
Gm15558	23.8371	1
transmembrane protein 52	23.8338	1
lymphocyte antigen 6 complex locus G6F	23.5331	1
Gm37347	23.3736	1
Gm42437	23.2876	1
Gm3336	23.249	1
olfactory receptor 654	23.16	1
Gm16339	23.0761	1
Williams-Beuren syndrome chromosome region 28 (human)	22.9718	1
basic helix-loop-helix family member a9	22.9351	1
cytochrome P450 family 2 subfamily b polypeptide 9	22.4363	1
olfactory receptor 1417	22.431	1
Gm29755	22.431	1
integrin alpha 11	22.3972	1
Gm12138	22.3324	1
olfactory receptor 157	22.1378	1
limb and CNS expressed 1	22.0998	1
Gm12266	21.9782	1
MAS-related GPR member A4	21.7522	1
myomesin 1	21.683	1
transmembrane protein 150B	21.2015	1
Gm37720	21.1797	1
odd-skipped related 2	20.9601	1
von Willebrand factor A domain containing 1	20.9434	1
olfactory receptor 315	20.8938	1
Gm26647	20.8872	1
Gm14111	20.8652	1
Gm2287	20.8367	1
Gm136	20.6854	1
Gm7286	20.6392	1
oxoglutarate dehydrogenase-like	20.5718	1
Gm14128	20.528	1
RIKEN cDNA 4930480G23 gene	20.4729	1
Gm16103	20.4043	1
uroplakin 1B	20.3176	1
coiled-coil domain containing 89	20.2596	1
elastin microfibril interfacer 3	20.1384	1
Gm38146	20.1328	1
Gm44416	20.0854	1
zinc finger protein 948	19.8837	1
hairy and enhancer of split 7 (Drosophila)	19.7901	1
olfactory receptor 101	19.7822	1
homeobox B6	19.6107	1
MAS-related GPR member A9	19.5287	1
transmembrane protease serine 9	19.5138	1
Gm15599	19.1844	1
Usher syndrome 1G	19.1068	1
Gm5913	19.1	1
taste receptor type 2 member 137	18.9462	1
Gm42460	18.937	1
WAP four-disulfide core domain 13	18.9227	1
transmembrane protein 119	18.8899	0.109073
tripartite motif-containing 38	18.8214	1
transformation related protein 63 regulated	18.6907	1
aquaporin 12	18.5995	1
MAS-related GPR member A1	18.5995	1
F-box protein 15	18.4882	1
neurturin	18.4707	1
Gm10461	18.4141	1
Gm38215	18.3916	1
Gm4982	18.3753	1
leucine rich repeat and Ig domain containing 3	18.3439	1
CD248 antigen endosialin	18.2657	1
tachykinin receptor 2	18.1623	1
Gm37391	18.0467	1
RIKEN cDNA 5330439A09 gene	17.9639	1
protein kinase C delta binding protein	17.8914	1
Gm26597	17.8851	1
Gm15807	17.734	1
Gm5912	17.6938	1
Gm10248	17.6848	1
Gm38047	17.6315	1
keratin 16	17.5894	1
Gm13104	17.5763	1
fibrillarin-like 1	17.5138	1
Gm37632	17.4498	1
Gm38042	17.376	1
Gm10647	17.2486	1
RIKEN cDNA 1500009C09 gene	17.1979	1
cysteine rich protein 61	17.1183	0.376185
Gm8237	17.1035	1
Gm44874	16.9848	1
RIKEN cDNA 4930449I24 gene	16.9455	1
serine (or cysteine) peptidase inhibitor clade B member 6e	16.903	1
Gm650	16.8672	1
MAM domain containing 2	16.771	1
RIKEN cDNA C430019N01 gene	16.6622	1
Gm26688	16.6506	1
Gm37106	16.4055	1
RIKEN cDNA 1700024P16 gene	16.3356	1
early growth response 4	16.292	1
ring finger protein 17	16.2345	1
Gm37776	16.2282	1
RIKEN cDNA 9830107B12 gene	16.0593	1
WAP four-disulfide core domain 3	16.0289	1
olfactomedin-like 2B	15.765	0.259127
Gm12479	15.7585	1
Gm11747	15.6962	1
leiomodin 3 (fetal)	15.6625	1
doublecortin-like kinase 3	15.6252	1
Gm6498	15.596	1
neurogenin 1	15.5736	1
sodium channel voltage-gated type XI alpha	15.5624	1
Gm37894	15.5228	1
GS homeobox 2	15.5075	1
Gm13713	15.5026	0.584123
Gm13899	15.4513	1
glycoprotein hormone beta 5	15.4256	1
phosphoribosyl pyrophosphate synthetase 1-like 1	15.3878	1
Gm13776	15.3579	1
Gm12280	15.3141	1
Gm10604	15.0706	1
TraB domain containing 2B	15.0139	1
guanine nucleotide binding protein (G protein) alpha inhibiting 1	14.9612	1
stefin A3	14.6536	0.18751
Gm37298	14.533	1
laeverin	14.5005	1
T-box 1	14.3695	1
sonic hedgehog	14.3592	1
Gm44652	14.3205	1
wingless-type MMTV integration site family member 9A	14.2957	1
glucokinase	14.2853	1
polycystic kidney disease 2-like 1	14.0986	1
wingless-type MMTV integration site family member 8A	14.0727	1
C2 calcium-dependent domain containing 4A	14.0682	1
RIKEN cDNA C430049E01 gene	13.9758	1
Gm16353	13.9681	1
stathmin domain containing 1	13.9268	1
v-maf musculoaponeurotic fibrosarcoma oncogene family protein A (avian)	13.9258	0.584123
Gm44752	13.8244	1
vestigial like family member 3	13.7481	1
keratin 24	13.7394	1
Gm5822	13.7385	1
Gm38262	13.6892	1
crystallin mu	13.6769	1
pregnancy-specific glycoprotein 22	13.5442	1
dehydrogenase/reductase (SDR family) member 9	13.4902	1
Gm10406	13.4728	1
Gm37608	13.4611	1
coiled-coil domain containing 65	13.379	1
serine (or cysteine) peptidase inhibitor clade I member 2	13.3417	1
homeobox B5	13.3383	1
Gm37527	13.3068	1
pepsinogen 5 group I	13.2836	1
ataxin 7-like 1 opposite strand 1	13.2785	1
Gm42568	13.2371	1
family with sequence similarity 131 member C	13.0897	1
Gm42639	12.9934	1
Gm44207	12.9534	1
Gm37849	12.9142	1
engrailed 2	12.8435	1
calcineurin-like EF hand protein 2	12.8362	1
leucine rich repeat containing 10B	12.8098	1
chemokine (C-C motif) receptor 1-like 1	12.7931	1
sclerostin domain containing 1	12.7815	0.584123
thioredoxin domain containing 2 (spermatozoa)	12.774	1
receptor tyrosine kinase-like orphan receptor 2	12.6069	1
leucine rich repeat containing 74A	12.5025	1
Wnt inhibitory factor 1	12.4483	1
developmental pluripotency associated 2	12.4073	1
ring finger protein 224	12.3889	1
free fatty acid receptor 4	12.2572	1
protocadherin beta 14	12.1978	1
cyclin M1	12.1898	1
zinc finger protein 92	12.1892	1
Gm18210	12.141	1
T cell leukemia homeobox 3	12.0546	1
Gm43364	12.0222	1
pro-platelet basic protein	12.0082	0.21865
patched domain containing 3	11.96	1
tumor suppressor candidate 5	11.9441	1
arylsulfatase J	11.9318	1
Gm44415	11.7832	1
Gm18697	11.6952	1
Gm44154	11.693	1
periplakin	11.693	1
Gm16519	11.6777	0.376185
Gm14412	11.6138	1
RIKEN cDNA 2310007B03 gene	11.5544	1
RIKEN cDNA 4933425L06 gene	11.505	1
ermin ERM-like protein	11.4758	1
adhesion G protein-coupled receptor G7	11.4495	1
transmembrane protein 88B	11.317	1
chondroitin sulfate proteoglycan 4	11.3013	1
phosphatidylinositol transfer protein membrane-associated 2 opposite strand 1	11.2954	1
Gm1527	11.2715	1
Gm43128	11.2704	1
triggering receptor expressed on myeloid cells 3	11.2526	0.0657898
UDP-N-acetyl-alpha-D-galactosamine:polypeptide N-acetylgalactosaminyltransferase 14	11.2017	1
RAB13 member RAS oncogene family	11.1295	0.267089
Gm37183	11.1051	1
microrchidia 1	10.9609	1
protease serine 56	10.9227	1
Gm38156	10.9152	1
LIM and senescent cell antigen like domains 2	10.8636	1
Y box protein 2	10.8531	1
WD repeat domain 93	10.7811	1
Gm15594	10.7322	1
histone cluster 1 H2ah	10.6629	0.267089
mesenchyme homeobox 1	10.6589	1
phospholipase A2 group IVD	10.6021	1
brain expressed associated with Nedd4 1	10.5039	1
RIKEN cDNA 4933425D22 gene	10.4945	1
leucine rich repeat and fibronectin type III domain containing 2	10.393	1
heme binding protein 2	10.3551	1
myosin VC	10.3367	1
filamin C gamma	10.3347	1
cilia and flagella associated protein 57	10.3308	1
brain derived neurotrophic factor	10.3253	1
double zinc ribbon and ankyrin repeat domains 1	10.3061	0.584123
caudal type homeobox 1	10.2891	1
brain expressed family member 6	10.2414	1
Gm37941	10.2414	1
deoxynucleotidyltransferase terminal	10.1955	0.331845
RBBP8 N-terminal like	10.1921	1
pore forming protein-like	10.1573	1
galactose-3-O-sulfotransferase 3	10.1055	1
Gm37706	10.0508	1
FXYD domain-containing ion transport regulator 6	10.012	1
Gm37626	9.98605	1
leucine-rich repeats and IQ motif containing 4	9.97272	1
glutamate rich 5	9.91997	1
acid-sensing (proton-gated) ion channel family member 4	9.90854	1
achaete-scute family bHLH transcription factor 2	9.87277	1
zinc finger protein 697	9.85146	1
unc-5 netrin receptor B	9.72623	0.584123
Gm37510	9.72291	1
RIKEN cDNA D930019O06	9.70751	1
Gm44629	9.69987	1
Gm43279	9.69877	1
myogenic differentiation 1	9.57197	1
family with sequence similarity 189 member A2	9.55094	1
transmembrane channel-like gene family 1	9.53369	1
growth arrest-specific 2 like 2	9.48485	1
Gm42635	9.45217	1
nucleoredoxin-like 2	9.43488	0.584123
transmembrane protein 200A	9.43	1
ATPase H+ transporting lysosomal V1 subunit G3	9.41822	1
cytochrome P450 family 4 subfamily f polypeptide 15	9.40726	1
cartilage acidic protein 1	9.27233	1
Gm38252	9.27233	1
Gm37666	9.18165	0.584123
Gm18609	9.14864	1
Ewing tumor-associated antigen 1 opposite strand	9.127	0.181633
retinitis pigmentosa 1 homolog like 1	9.09101	1
ankyrin repeat domain 34A	9.04314	1
corneodesmosin	9.03547	1
Gm45201	9.03175	1
vomeronasal 2 receptor 90	9.00854	1
chemokine (C-C motif) ligand 7	8.99451	0.0445423
zinc finger protein multitype 2	8.94942	1
Gm17195	8.93047	0.376185
protocadherin beta 18	8.8245	1
histone cluster 1 H2bq	8.79305	1
odd-skipped related 1 (Drosophila)	8.75307	1
dentin matrix protein 1	8.72628	1
arylsulfatase i	8.67475	1
Gm17034	8.62298	1
Gm5150	8.5663	0.584123
solute carrier family 24 (sodium/potassium/calcium exchanger) member 1	8.51922	1
patatin-like phospholipase domain containing 3	8.48372	1
Gm43019	8.39557	1
nodal	8.34576	1
chemokine (C-C motif) ligand 8	8.33147	0.584123
S100 protein beta polypeptide neural	8.31838	1
Gm10484	8.25945	1
aldo-keto reductase family 1 member C12	8.23927	1
Gm38197	8.22417	1
inositol hexaphosphate kinase 3	8.161	1
Gm43756	8.15518	1
deiodinase iodothyronine type II	8.15462	1
enamelin	8.08042	1
galanin receptor 1	8.05285	1
polymerase I and transcript release factor	8.03483	0.545595
adhesion G protein-coupled receptor F4	8.02683	1
HOP homeobox	8.02446	0.176455
frizzled class receptor 4	7.98012	1
expressed sequence BB365896	7.97722	1
Gm42910	7.90262	1
serine (or cysteine) peptidase inhibitor clade A member 3C	7.83932	1
family with sequence similarity 163 member B	7.79214	1
BMX non-receptor tyrosine kinase	7.74673	1
immediate early response 3	7.74155	0.0474655
NK1 transcription factor related locus 1 (Drosophila)	7.69726	1
tumor protein D52-like 1	7.67196	1
lipase endothelial	7.65515	0.584123
potassium channel subfamily K member 12	7.63244	0.584123
KN motif and ankyrin repeat domains 2	7.58708	0.584123
C2 calcium-dependent domain containing 4B	7.54926	1
melanocortin 5 receptor	7.54478	1
actin related protein T3	7.47468	1
keratin 76	7.45955	1
Gm44848	7.35149	1
forkhead box S1	7.29791	1
Gm7497	7.28231	1
keratin 5	7.27551	1
Gm9978	7.2566	1
R-spondin 4	7.25023	1
Gm15746	7.24802	1
laminin alpha 1	7.2273	1
Gm37250	7.1921	1
myosin heavy polypeptide 11 smooth muscle	7.1867	1
solute carrier family 16 (monocarboxylic acid transporters) member 14	7.15144	1
platelet-derived growth factor receptor-like	7.14856	1
solute carrier family 13 (sodium-dependent dicarboxylate transporter) member 2	7.11159	1
potassium channel tetramerisation domain containing 21	7.10592	1
cilia and flagella associated protein 58	7.08777	1
elastase neutrophil expressed	7.08537	0.172922
cardiomyopathy associated 5	7.0734	1
myozenin 1	7.06978	1
Gm44846	7.05495	1
tetratricopeptide repeat domain 39D	7.02634	1
basonuclin 1	6.96476	1
high mobility group AT-hook 2	6.96	1
hydrocarboxylic acid receptor 1	6.95761	1
RIKEN cDNA 9630028B13 gene	6.95074	1
transmembrane protein 252	6.94948	1
G protein regulated inducer of neurite outgrowth 2	6.90491	1
Gm10330	6.89413	1
histone cluster 1 H2bk	6.87753	1
R-spondin 2	6.86958	1
adrenergic receptor alpha 2c	6.86586	1
G-protein coupled receptor 88	6.81466	1
interferon beta 1 fibroblast	6.81414	0.584123
destrin	6.78947	0.102979
apolipoprotein L 7c	6.76218	1
ecto-NOX disulfide-thiol exchanger 1	6.76006	1
RIKEN cDNA 2810025M15 gene	6.74426	0.152811
solute carrier family 32 (GABA vesicular transporter) member 1	6.71998	1
Gm37034	6.6985	1
connective tissue growth factor	6.69531	0.584123
hairy/enhancer-of-split related with YRPW motif 2	6.68142	1
Gm13111	6.66353	1
biregional cell adhesion molecule-related/down-regulated by oncogenes (Cdon) binding protein	6.6478	1
anaplastic lymphoma kinase	6.63149	1
protocadherin beta 20	6.62929	1
kallikrein 1-related peptidase b9	6.62885	1
Gm19434	6.61476	1
Gm5483	6.61204	0.172922
coagulation factor II (thrombin) receptor-like 2	6.58419	0.331845
Gm10293	6.58299	0.584123
Foxo1 corepressor	6.57837	0.267089
hedgehog interacting protein-like 1	6.52417	1
protocadherin 17	6.52393	1
protocadherin beta 7	6.4966	1
RIKEN cDNA 4930529C04 gene	6.43149	1
family with sequence similarity 84 member A	6.41606	1
butyrophilin-like 10	6.40478	1
Gm37811	6.37239	1
dorsal inhibitory axon guidance protein	6.3689	1
aurora kinase A and ninein interacting protein	6.33061	1
sema domain transmembrane domain (TM) and cytoplasmic domain (semaphorin) 6B	6.32175	0.42057
lymphocyte antigen 6 complex locus G	6.316	0.201074
hemoglobin alpha adult chain 2	6.29872	0.0688894
3-phosphoglycerate dehydrogenase pseudogene 1	6.24804	1
kallikrein 1	6.21324	0.130603
sperm autoantigenic protein 17	6.1768	1
Gm43398	6.16282	1
sciellin	6.1517	1
Alstrom syndrome 1 pseudogene 1	6.12997	1
Gm42633	6.10851	1
nuclear factor erythroid derived 2 like 3	6.06933	1
Gm20056	6.04511	0.122289
rad and gem related GTP binding protein 1	6.02067	1
N-acetyltransferase 8-like	6.0156	1
nuclear transport factor 2	5.99717	0.267089
transient receptor potential cation channel subfamily C member 3	5.9956	1
protein kinase D1	5.98783	1
cholesterol 25-hydroxylase	5.97257	0.584123
fatty acid binding protein 3 muscle and heart pseudogene 1	5.96173	0.135165
transmembrane protein 25	5.94801	1
olfactomedin 4	5.94248	1
Gm16142	5.90502	1
placenta expressed transcript 1	5.87653	1
family with sequence similarity 110 member C	5.84022	1
Gm43386	5.83867	1
beaded filament structural protein 1 in lens-CP94	5.82743	1
complement component 5a receptor 1	5.82493	0.103793
mitochondrial ribosomal protein S36 pseudogene 2	5.80037	0.42057
glycerophosphodiester phosphodiesterase domain containing 1	5.79851	0.266871
cytochrome P450 family 4 subfamily f polypeptide 37	5.79548	1
dystrophia myotonica-containing WD repeat motif	5.79483	0.42057
RIKEN cDNA D630003M21 gene	5.77239	1
hyaluronan synthase1	5.75684	1
lipase family member M	5.72352	1
cyclin-dependent kinase 5 regulatory subunit 2 (p39)	5.72299	1
hemoglobin alpha adult chain 1	5.71562	0.0830753
ribosomal protein S15A pseudogene 4	5.70552	0.584123
expressed sequence BB031773	5.70443	1
deleted in azoospermia-like	5.70181	1
Eph receptor B1	5.69605	1
cadherin-related family member 3	5.67845	1
FAT atypical cadherin 4	5.66311	1
ankyrin repeat and SOCS box-containing 16	5.625	1
nerve growth factor	5.62161	1
trefoil factor 1	5.62122	1
RIKEN cDNA A530084C06 gene	5.61747	1
solute carrier family 45 member 2	5.6157	1
Gm3235	5.61266	1
Gm9242	5.60267	1
SRY (sex determining region Y)-box 30	5.58689	1
estrogen receptor 2 (beta)	5.57871	1
cadherin 16	5.57871	1
von Willebrand factor A domain containing 2	5.56168	1
cellular repressor of E1A-stimulated genes 2	5.51651	1
v-maf musculoaponeurotic fibrosarcoma oncogene family protein B (avian)	5.49914	0.110757
myc target 1	5.48487	1
family with sequence similarity 89 member A	5.48274	0.267089
insulin receptor substrate 3	5.44204	1
solute carrier family 6 (neurotransmitter transporter) member 18	5.4166	1
glial fibrillary acidic protein	5.41148	1
ribosomal protein S23 pseudogene 2	5.39923	1
solute carrier family 10 (sodium/bile acid cotransporter family) member 6	5.38877	1
growth differentiation factor 6	5.3801	1
fatty acid binding protein 7 brain	5.3632	0.42057
receptor transporter protein 1	5.34592	1
Gm1673	5.34369	0.201074
PNMA-like 2	5.34334	1
Gm42885	5.33071	1
family with sequence similarity 83 member B	5.31608	1
Gm15608	5.31107	1
ATP-binding cassette sub-family A (ABC1) member 17	5.31074	1
dopamine receptor D5	5.28657	1
CD300 molecule like family member d	5.2758	0.265777
transmembrane protein 98	5.27319	1
olfactory receptor 756 pseudogene 1	5.2696	1
protocadherin beta 11	5.26149	1
transmembrane protein 178B	5.23935	1
ADAM-like decysin 1	5.22656	1
mitogen-activated protein kinase 8 interacting protein 2	5.21235	1
Gm7008	5.21173	0.145277
Gm20796	5.1831	1
keratin 87	5.15985	1
prostate androgen-regulated mucin-like protein 1	5.14596	1
RIKEN cDNA 1500009L16 gene	5.14535	1
Gm15462	5.11071	1
interferon induced transmembrane protein 6	5.08445	0.191279
claudin 20	5.0564	1
myosin heavy chain 15	5.02155	1
solute carrier family 46 member 2	5.00756	1
complement component 1 r subcomponent-like	5.00637	0.42057
patatin-like phospholipase domain containing 1	4.99265	1
Gm36981	4.99029	1
Gm19514	4.9856	1
Gm20691	4.9836	0.727357
Gm11198	4.98117	1
paternally expressed 10	4.96452	1
SH2 domain containing 4A	4.96138	1
CCAAT/enhancer binding protein (C/EBP) alpha	4.95385	0.146269
Gm5464	4.92727	1
interferon induced transmembrane protein 3	4.92378	0.114224
NK1 transcription factor related locus 2 (Drosophila)	4.90615	1
solute carrier family 38 member 5	4.89261	1
hypocretin	4.87571	1
toll-like receptor 5	4.8757	1
enkurin TRPC channel interacting protein	4.86763	1
heart and neural crest derivatives expressed transcript 1	4.86665	0.727357
bone morphogenetic protein 6	4.85798	1
potassium inwardly-rectifying channel subfamily J member 10	4.85138	0.42057
keratin 78	4.81563	1
RIKEN cDNA 1500005C15 gene	4.81128	1
ubiquitin-conjugating enzyme E2Q family-like 1	4.81088	1
SRY (sex determining region Y)-box 9	4.80976	1
epithelial cell adhesion molecule	4.80682	0.29955
nidogen 1	4.79161	0.331845
Gm43834	4.78926	1
transmembrane protease serine 11d	4.78717	1
astrotactin 2	4.77647	1
Gm16177	4.77341	0.584123
family with sequence similarity 217 member B	4.77221	1
Gm37086	4.75753	1
Gm43111	4.75258	1
Gm27014	4.73831	1
eosinophil-associated ribonuclease A family member 10	4.73705	0.311332
RIKEN cDNA 9230110C19 gene	4.7326	1
proprotein convertase subtilisin/kexin type 2	4.72531	1
cyclin B2	4.7215	0.366718
Gm38207	4.71	1
CD207 antigen	4.69478	1
tubulin alpha-like 3	4.6677	1
Gm8349	4.66236	0.584123
chemokine (C-X3-C motif) receptor 1	4.63722	1
beta-14-N-acetyl-galactosaminyl transferase 3	4.56201	1
chromogranin A	4.55042	1
Gm2445	4.53323	0.727357
tumor necrosis factor alpha induced protein 6	4.5137	1
calcitonin/calcitonin-related polypeptide alpha	4.50835	0.331845
coagulation factor V	4.50567	1
zinc finger CCHC domain containing 12	4.49754	1
jagunal homolog 1	4.48432	0.190906
histone cluster 1 H2ab	4.47604	0.584123
Gm4575	4.47353	1
Gm5960	4.46798	0.331845
cytoskeleton-associated protein 4	4.46636	0.201082
solute carrier family 2 (facilitated glucose transporter) member 10	4.45992	1
myosin light chain 10 regulatory	4.45601	1
resistin like gamma	4.45273	0.436624
Gm14049	4.44159	1
histone cluster 1 H2ac	4.42998	0.545595
complexin 2	4.42453	0.42057
Gm38129	4.4231	1
R-spondin 1	4.41506	1
Iroquois related homeobox 5 (Drosophila)	4.41293	1
transmembrane protease serine 3	4.40372	1
stefin A2 like 1	4.39672	0.331845
syntrophin acidic 1	4.39611	1
hairy/enhancer-of-split related with YRPW motif-like	4.38899	1
S100 calcium binding protein A1	4.38194	0.237055
Gm45112	4.37647	1
Gm38001	4.36479	1
Gm37977;	4.36431	1
dCTP pyrophosphatase 1	4.36403	0.160295
TMF1-regulated nuclear protein 1	4.36233	1
ATPase H+ transporting lysosomal V0 subunit D2	4.36122	1
cathelicidin antimicrobial peptide	4.34719	0.182597
desmocollin 3	4.33916	1
guanine nucleotide binding protein (G protein) gamma 11	4.32691	0.42057
chemokine (C-X-C motif) ligand 14	4.29042	0.727357
solute carrier family 22 (organic cation transporter) member 2	4.28755	1
CDGSH iron sulfur domain 3	4.28046	0.177264
glycolipid transfer protein domain containing 2	4.26844	1
X-linked lymphocyte-regulated 4D pseudogene	4.26446	1
Gm12902	4.25494	0.387283
solute carrier family 36 (proton/amino acid symporter) member 3 opposite strand	4.25406	0.42057
RAB39 member RAS oncogene family	4.25226	1
troponin C cardiac/slow skeletal	4.22206	1
hephaestin-like 1	4.2189	1
dual oxidase 1	4.21385	1
oocyte secreted protein 1	4.20936	0.584123
CD300 molecule like family member D5	4.19696	0.584123
Gm10259	4.19313	1
Gm17907	4.18775	1
transmembrane protein 238	4.16893	0.264709
histone cluster 1 H1a	4.16746	1
Gm17230	4.14971	1
Iroquois related homeobox 3	4.14805	1
TLR4 interactor with leucine-rich repeats	4.13489	1
immediate early response 5-like	4.12837	0.366718
Gm8226	4.128	1
oocyte secreted protein 2	4.12502	1
keratin 17	4.12116	1
transmembrane protein 231	4.08777	1
calcium/calmodulin-dependent protein kinase II inhibitor 2	4.07186	1
mab-21-like 1 (C. elegans)	4.06752	1
tubulin beta 1 class VI	4.06412	1
Gm10093	4.0593	0.16729
CD300C molecule 2	4.04009	0.436624
kelch-like 30	4.03243	1
frizzled class receptor 1	4.02925	0.436624
Gm37842	4.02575	1
Gm10800	4.02515	1
lymphocyte antigen 6 complex locus I	4.0082	0.291908
calmin	3.98657	1
a disintegrin-like and metallopeptidase (reprolysin type) with thrombospondin type 1 motif 5 (aggrecanase-2)	3.9843	1
DNA segment Chr 13 ERATO Doi 608 expressed	3.97775	0.246679
desmoglein 3	3.97032	1
RIKEN cDNA 4930455G09 gene	3.95718	0.42057
RIKEN cDNA 9430087J23 gene	3.95647	1
Gm2399	3.94285	0.19933
arylsulfatase B	3.93603	0.727357
Gm9025	3.93448	1
growth arrest specific 6	3.92683	1
ras homolog family member D	3.92199	1
potassium inwardly-rectifying channel subfamily J member 2	3.91691	1
amphiregulin	3.91334	0.323122
transmembrane protease serine 11a	3.9062	1
V-set and transmembrane domain containing 4	3.90202	1
placental growth factor	3.90172	0.526113
Gm17097	3.89308	1
multimerin 2	3.88594	1
homeobox B9	3.88535	1
docking protein 7	3.87991	1
RIKEN cDNA 3110080O07 gene	3.86965	1
matrix metallopeptidase 7	3.8685	1
Gm42974	3.86363	1
cingulin	3.84904	1
WAP four-disulfide core domain 21	3.83891	0.218932
ENTH domain containing 1	3.83303	1
MAS-related GPR member B2	3.82284	1
Gm9755	3.81346	0.584123
Gm6316	3.80282	1
histone cluster 1 H3a	3.79859	0.584123
stefin A2	3.78628	1
S100 calcium binding protein A8 (calgranulin A)	3.78086	0.186216
inositol 145-triphosphate receptor interacting protein-like 2	3.7808	0.31211
RIKEN cDNA 1110032F04 gene	3.77947	0.234661
guanine nucleotide binding protein alpha 14	3.77113	1
SRY (sex determining region Y)-box 18	3.76987	1
Gm12470	3.76776	1
hydroxysteroid (17-beta) dehydrogenase 1	3.76463	1
retinoid X receptor gamma	3.76264	1
Gm17052	3.76249	0.545595
SPARC related modular calcium binding 2	3.75465	1
acyl-CoA thioesterase 4	3.75152	1
complement component 1 q subcomponent alpha polypeptide	3.74764	0.208714
Gm13369	3.73151	1
Gm7560	3.73073	1
interferon regulatory factor 2 binding protein 1	3.72783	0.241894
transcription factor AP-2 alpha	3.72639	1
Gm44064	3.72179	1
calsyntenin 2	3.72123	1
Gm6768	3.71708	0.223679
G protein-coupled receptor 27	3.71442	1
solute carrier family 6 (neurotransmitter transporter noradrenalin) member 2	3.65873	1
mesoderm posterior 2	3.64476	1
Gm37390	3.636	1
CD109 antigen	3.62646	1
Gm20796	3.62323	1
tetratricopeptide repeat domain 9	3.61573	1
twist basic helix-loop-helix transcription factor 1	3.61367	1
dystrobrevin alpha	3.61291	1
Gm10130	3.60822	0.545595
histone cluster 1 H2bj	3.60588	1
dopamine receptor D1	3.60372	1
NK2 homeobox 3	3.59003	1
Gm16166	3.58311	1
carbonyl reductase 1	3.582	0.27954
Gm16147	3.57787	0.727357
Gm5587	3.57363	1
histone cluster 2 H2ac	3.56415	0.526113
complement component 1 q subcomponent-like 1	3.56311	1
membrane-associated ring finger (C3HC4) 4	3.55796	1
regulator of G-protein signaling 13	3.5417	1
transmembrane protein 158	3.54077	0.28259
Gm15512	3.53563	0.42057
dishevelled-binding antagonist of beta-catenin 2	3.52637	1
Gm21188	3.52188	1
Gm10136	3.51717	0.31211
LIM and cysteine-rich domains 1	3.50795	1
histone cluster 1 H2ad	3.49847	0.727357
growth differentiation factor 15	3.49709	0.340917
ornithine decarboxylase antizyme 2 pseudogene	3.49391	0.400869
wingless-type MMTV integration site family member 7B	3.48666	1
Gm11841	3.47917	1
basic helix-loop-helix family member e22	3.47885	1
S100 calcium binding protein A9 (calgranulin B)	3.4739	0.215293
BCL2-associated athanogene 3	3.47008	0.293631
Gm44165	3.46807	1
metallo-beta-lactamase domain containing 1	3.46781	0.545595
C1q and tumor necrosis factor related protein 6	3.46585	0.444717
leukotriene B4 receptor 1	3.46552	0.249297
RIKEN cDNA 4930407I10 gene	3.46104	1
ring finger protein 187	3.44664	0.218292
Gm28362	3.44272	1
forkhead box H1	3.44026	1
Gm37074	3.44002	1
Gm37333	3.43868	1
frizzled class receptor 7	3.43801	0.642382
protocadherin beta 9	3.43324	1
thrombomodulin	3.43071	0.584123
phosphoglycerate mutase 1 pseudogene 2	3.42834	0.289914
paraneoplastic antigen MA1	3.42604	1
testis-specific protein Y-encoded-like 5	3.41986	1
protein tyrosine phosphatase receptor type f polypeptide (PTPRF) interacting protein (liprin) alpha 2	3.41867	1
ribosomal protein S4-like	3.41513	0.31211
histone cluster 1 H3f	3.41509	1
Gm37537	3.40693	1
spermatogenesis associated 31 subfamily D member 1B	3.39543	1
cytochrome P450 family 4 subfamily f polypeptide 39	3.39163	1
dual oxidase maturation factor 2	3.3896	1
Gm11223	3.38821	0.222025
fibronectin leucine rich transmembrane protein 1	3.3773	1
fidgetin-like 2	3.37004	1
Gm15356	3.3676	1
neuronal pentraxin 1	3.36468	1
Gm8000	3.35974	1
chemokine (C-C motif) ligand 12	3.33719	0.366718
WW domain containing transcription regulator 1	3.33224	1
liver-expressed antimicrobial peptide 2	3.32085	1
protein arginine N-methyltransferase 6	3.31879	0.286552
Gm9396	3.31872	1
Gm43667	3.31829	0.584123
zinc finger protein 768	3.31293	0.444717
platelet-activating factor receptor	3.31084	0.258279
acyl-CoA thioesterase 13	3.29908	0.341256
Gm29112	3.28473	1
Gm28959	3.28351	1
Gm42672	3.2757	1
Gm10284	3.27262	0.727357
metallothionein 2	3.25894	0.246878
ATP-binding cassette sub-family D (ALD) member 2	3.25704	1
relaxin 3	3.25647	0.253479
transmembrane protein 221	3.25369	1
myosin light polypeptide 9 regulatory	3.24732	1
cytochrome P450 family 1 subfamily b polypeptide 1	3.23565	1
a disintegrin-like and metallopeptidase (reprolysin type) with thrombospondin type 1 motif 16	3.23483	1
methylmalonyl CoA epimerase	3.21861	0.340917
Gm17546	3.21081	1
Gm37669	3.20431	1
family with sequence similarity 58 member B	3.19931	0.317853
Gm43411	3.19913	1
Gm12689	3.19492	1
Gm43273	3.19322	1
kinase insert domain protein receptor	3.18329	0.387283
Gm11224	3.17714	1
Gm28156	3.16947	1
Gm11199	3.1691	1
Gm37858	3.16756	1
histone cluster 1 H2ag	3.16637	0.410521
neogenin	3.16566	1
nucleosome assembly protein 1-like 3	3.15998	1
histone cluster 1 H1b	3.15991	1
Gm4853	3.15811	0.545595
family with sequence similarity 228 member B	3.15399	1
collagen type VIII alpha 1	3.14994	1
Gm44913	3.14891	1
RIKEN cDNA 9130213A22 gene	3.14225	1
neurotrophic tyrosine kinase receptor type 2	3.13249	1
RIKEN cDNA 6330549D23 gene	3.13014	0.514415
neuropeptide W	3.12594	0.545595
psoriasis susceptibility 1 candidate 2 (human)	3.11954	1
Gm12291	3.11522	0.642382
Gm2986	3.10895	1
sphingosine-1-phosphate receptor 2	3.10671	0.323122
granzyme K	3.10632	0.514415
Gm20726	3.10104	0.387283
otogelin-like	3.10084	1
WD repeat and SOCS box-containing 2 pseudogene	3.10015	1
ring finger protein 217	3.09978	1
Gm42583	3.09641	1
Gm2451	3.09474	0.400869
chemokine (C-X-C motif) ligand 9	3.07978	0.642382
dickkopf WNT signaling pathway inhibitor 3	3.07267	1
splA/ryanodine receptor domain and SOCS box containing 4	3.07231	1
glutamine repeat protein 1	3.06858	1
Gm15487	3.06587	0.269312
pre T cell antigen receptor alpha	3.05362	1
Gm28884	3.05348	1
protocadherin beta 12	3.05299	1
melanin-concentrating hormone receptor 1	3.05216	1
RAS related protein 2a	3.04781	0.333926
Gm12407	3.04776	0.545595
Gm12660	3.04503	0.545595
nestin	3.03049	1
hyaluronan synthase 2	3.0269	1
Gm42822	3.02203	1
histone cluster 1 H1e	3.01663	0.514415
small integral membrane protein 24	3.0032	0.444717
RIKEN cDNA A930032L01 gene	2.99921	1
DnaJ heat shock protein family (Hsp40) member B3	2.99903	1
chemokine (C-X-C motif) ligand 5	2.99697	1
Gm13246	2.99318	0.545595
Gm42600	2.98662	1
forkhead box F2	2.98546	1
frizzled class receptor 8	2.97961	1
Gm44669	2.96216	1
chromodomain helicase DNA binding protein 3 opposite strand	2.96023	1
Gm11980	2.95735	1
sin3 associated polypeptide	2.95545	0.417735
adenylate kinase 3-like 2 pseudogene	2.95404	1
histone cluster 1 H4i	2.95112	0.50662
related RAS viral (r-ras) oncogene	2.93447	0.361243
mannoside acetylglucosaminyltransferase 2	2.93183	0.318376
transketolase-like 2	2.92229	1
complement component 1 q subcomponent-like 2	2.92153	1
Gm42908	2.91374	1
neuronal pentraxin 2	2.91241	1
Gm40414	2.90919	1
Gm43566	2.90719	1
somatostatin receptor 2	2.90443	1
Gm43593	2.90395	1
Gm38158	2.88956	0.354821
Gm10052	2.88517	0.444717
retinol dehydrogenase 14 (all-trans and 9-cis)	2.88504	0.384523
somatostatin receptor 4	2.88411	1
RIKEN cDNA 2310040G07 gene	2.88227	1
Gm12165	2.88005	1
ubiquinol-cytochrome c reductase complex III subunit XI	2.87355	0.293376
mast cell protease 1	2.86519	0.526113
makorin ring finger protein 1 pseudogene 1	2.86396	1
Rho guanine nucleotide exchange factor (GEF) 28	2.86157	1
secretogranin II	2.86111	1
Gm15550	2.85947	1
calmodulin-like 3	2.85784	1
myosin light polypeptide kinase 2 skeletal muscle	2.8578	1
chemokine (C-X-C motif) ligand 13	2.8545	1
dipeptidase 3	2.85037	1
Gm5866	2.8503	1
Gm3272	2.84398	0.642382
proteoglycan 2 bone marrow	2.82577	0.350238
chloride channel accessory 3A1	2.82472	1
cytochrome P450 family 26 subfamily a polypeptide 1	2.82398	1
proprotein convertase subtilisin/kexin type 5	2.82248	1
Gm11805	2.81689	1
immunoglobulin lambda-like polypeptide 1	2.81346	0.545595
Gm37159	2.80963	1
Gm15694	2.80516	0.514415
carboxypeptidase A3 mast cell	2.7984	0.436624
complement component 1 q subcomponent C chain	2.7971	0.361243
Gm44815	2.79619	1
Gm8482	2.79397	0.727357
Gm34767	2.79299	1
RNA binding motif protein X-linked 2 pseudogene	2.78397	1
carboxypeptidase Q	2.78157	0.727357
histone cluster 1 H3c	2.78053	1
cation channel sperm associated 3	2.78006	1
BCL2/adenovirus E1B interacting protein 3	2.77301	1
Gm44291	2.7673	1
F-box and leucine-rich repeat protein 16	2.7664	1
expressed sequence AU021092	2.76548	1
perlecan (heparan sulfate proteoglycan 2)	2.7625	1
Gm37859	2.76141	1
Gm21860	2.75988	1
Gm15612	2.75474	1
APC membrane recruitment 2	2.75275	1
RIKEN cDNA C130013H08 gene	2.75108	0.417735
Gm42541	2.7494	1
Gm43272	2.74628	1
Gm11284	2.74552	1
catenin (cadherin associated protein) delta 2	2.74321	1
Gm449	2.73942	1
small integral membrane protein 12	2.73738	0.37993
claudin 23	2.73665	1
Gm5855	2.73219	0.727357
Fc receptor IgG low affinity IV	2.73213	0.526113
beta-site APP-cleaving enzyme 2	2.7311	1
leucine rich repeat containing 4	2.72522	1
Gm12226	2.72238	0.349124
endothelin receptor type A	2.71961	1
Gm43215	2.71856	0.599738
neuronal PAS domain protein 3	2.71708	1
Gm7890	2.7166	0.545595
Gm11336	2.71306	0.526113
Gm10359	2.71097	0.431453
gap junction protein alpha 1	2.71007	0.727357
RIKEN cDNA 4933406P04 gene	2.70844	1
Gm14162	2.70692	1
Gm4430	2.70324	1
Gm15452	2.6999	0.326208
Gm20939	2.69739	1
Gm15859	2.69695	1
multiple EGF-like-domains 9	2.69367	0.444717
Gm44521	2.68995	0.317284
dihydrofolate reductase	2.68128	0.795647
aspartic peptidase retroviral-like 1	2.6761	0.423332
Gm10094	2.67579	0.526113
Gm38355	2.67292	1
Gm37160	2.66689	1
Gm37058	2.66665	1
RIKEN cDNA B230307C23 gene	2.66609	0.599738
Kruppel-like factor 5	2.66513	0.727357
Gm37485	2.65654	1
Gm19587	2.65509	0.449542
wingless-type MMTV integration site family member 9B	2.64035	1
transmembrane protein 160	2.63563	0.36834
H2A histone family member X	2.63027	0.355562
mal T cell differentiation protein-like	2.62857	1
dentin sialophosphoprotein	2.62607	1
CCAAT/enhancer binding protein (C/EBP) beta	2.62577	0.336922
SRY (sex determining region Y)-box 11	2.62438	1
single-pass membrane protein with coiled-coil domains 1	2.62243	1
Gm3807	2.6213	1
EFR3 homolog B	2.61337	1
dickkopf-like 1	2.61159	0.642382
baculoviral IAP repeat-containing 5	2.61155	0.514415
lipase member H	2.60787	1
ring finger protein 144B	2.59901	1
Gm45153	2.59288	1
Gm13292	2.58051	0.501057
Gm42993	2.57929	1
protein phosphatase Mg2+/Mn2+ dependent 1N (putative)	2.57315	1
Gm37264	2.57294	1
ret proto-oncogene	2.56807	1
inhibin alpha	2.56717	1
RIKEN cDNA 5730507A11 gene	2.56438	1
protein phosphatase 1 regulatory (inhibitor) subunit 3E	2.56387	0.727357
Gm38366	2.55678	1
histone cluster 1 H2an	2.5538	0.366518
DEAD (Asp-Glu-Ala-Asp) box polypeptide 25	2.5534	1
RIKEN cDNA 2810006K23 gene	2.55298	0.795647
protein phosphatase 1 regulatory subunit 3D	2.55059	1
Gm43200	2.54913	1
zinc finger protein 791	2.54617	1
transducer of ErbB-2.1	2.54474	0.383168
adenylate kinase 7	2.54419	1
Gm29718	2.54299	0.501057
actin-related protein 2/3 complex inhibitor	2.53912	0.642382
gap junction protein beta 3	2.53811	1
tumor suppressor candidate 1	2.53701	0.373651
ficolin B	2.53611	0.727357
forkhead box C1	2.53179	1
Gm10110	2.53114	0.37652
progestin and adipoQ receptor family member IX	2.53053	0.727357
interleukin 13	2.52934	0.456658
transmembrane protein 37	2.5289	0.526113
solute carrier family 6 (neurotransmitter transporter dopamine) member 3	2.52747	1
lysyl oxidase-like 1	2.52713	1
gasdermin A	2.52478	1
RIKEN cDNA 1600023N17 gene	2.52433	1
Gm44080	2.52415	1
Gm5559	2.52351	0.458977
F-box protein 2	2.52027	1
Gm42587	2.51969	1
abhydrolase domain containing 16B	2.51741	1
Cd200 receptor 2	2.51709	1
cytochrome P450 family 2 subfamily j polypeptide 9	2.51246	1
neuromedin U receptor 1	2.51023	1
Gm4907	2.50697	1
histone cluster 1 H2bp	2.49565	0.795647
tissue inhibitor of metalloproteinase 1	2.49314	0.514415
Gm37493	2.49179	1
Gm13511	2.48716	1
leucine rich repeat containing 3	2.48669	1
Gm7658	2.4844	0.370272
G0/G1 switch gene 2	2.48075	0.556624
Gm15285	2.48016	1
enolase 1B retrotransposed	2.47797	0.377216
cyclin-dependent kinase inhibitor 2A	2.47519	0.496887
Gm14270	2.47129	0.402447
interleukin 20 receptor alpha	2.47001	1
insulin receptor substrate 2	2.46792	0.417873
epithelial membrane protein 2	2.46495	1
neuronal PAS domain protein 4	2.46207	1
chemokine (C-C motif) receptor 1	2.46203	0.501057
Gm6877	2.45886	1
Gm5541	2.4583	1
Gm4654	2.45657	0.642382
ARFGEF family member 3	2.45438	1
G protein-coupled receptor 135	2.45359	1
Gm45191	2.45012	1
RIKEN cDNA 2810047C21 gene 1	2.45	1
neurotrophic tyrosine kinase receptor type 1	2.44639	1
RIKEN cDNA 1810062G17 gene	2.44437	1
transmembrane protein 51	2.44364	0.514415
death domain containing 1	2.44355	1
LLP homolog pseudogene 1	2.44062	0.705091
Gm38301	2.43892	1
Gm28530	2.43824	1
family with sequence similarity 78 member B	2.43804	1
Gm38243	2.43634	1
Gm3534	2.43486	1
Gm4473	2.42973	1
Gm4604	2.42906	0.795647
ets variant 3-like	2.42443	0.460502
Gm6542	2.42217	0.458977
Gm4518	2.42176	0.795647
transmembrane protein 40	2.41154	1
Gm10340	2.40918	0.599738
Gm7336	2.39985	0.45795
hemoglobin beta adult s chain	2.39894	0.385304
glutathione peroxidase 7	2.39845	0.727357
Gm10263	2.39588	0.406944
Gm10689	2.39557	1
Gm43499	2.38384	1
Gm4735	2.38357	0.395941
four jointed box 1 (Drosophila)	2.38038	1
CDC42 effector protein (Rho GTPase binding) 2	2.37989	0.544179
embryonal Fyn-associated substrate	2.37846	1
Gm37368	2.37836	1
olfactory receptor 658	2.37824	1
Gm44045	2.37805	1
protease serine 47	2.37612	1
Gm8609	2.3758	1
forkhead box Q1	2.375	1
Gm5586	2.37485	1
odorant binding protein 2A	2.37455	1
NLR family apoptosis inhibitory protein 3	2.36676	1
U7 snRNP-specific Sm-like protein LSM10	2.36123	0.444312
Gm13394	2.35934	0.395641
ribosomal protein L21 pseudogene 3	2.35755	1
RIKEN cDNA 3425401B19 gene	2.35586	1
thiosulfate sulfurtransferase mitochondrial	2.35379	0.795647
PTK7 protein tyrosine kinase 7	2.35112	1
cDNA sequence BC021767	2.34815	1
Gm11953	2.34622	0.496887
coiled-coil domain containing 92B	2.34521	1
reticulon 2 (Z-band associated protein)	2.34459	1
aldehyde dehydrogenase family 3 subfamily A1	2.34423	1
ribosomal protein S15A pseudogene 5	2.34383	1
T cell immunoglobulin and mucin domain containing 4	2.34226	0.795647
kelch-like 29	2.33908	1
Gm6963	2.33297	1
ephrin A2	2.33254	0.795647
Gm43606	2.32642	1
cDNA sequence AF067061	2.31414	1
family with sequence similarity 171 member A1	2.31315	1
Gm13349	2.31048	1
histone cluster 1 H3i	2.31048	1
metallothionein 1	2.31026	0.442757
ubiquitin-conjugating enzyme E2C	2.30853	0.463261
Gm6863	2.30745	0.727357
jun B proto-oncogene	2.29703	0.395124
lymphocyte antigen 6 complex locus D	2.29431	0.408048
RIKEN cDNA 5730409E04Rik gene	2.29315	1
microtubule-associated protein 1B	2.29007	1
RIKEN cDNA 4930534D22 gene	2.29006	1
glutathione peroxidase 8 (putative)	2.28809	1
Gm10291	2.28603	0.795647
solute carrier family 36 (proton/amino acid symporter) member 2	2.28593	1
zinc finge CCHC domain containing 3	2.27656	0.599738
Gm28883	2.27512	1
taxilin beta	2.27196	1
S100 calcium binding protein A11	2.26984	0.47393
Gm14584	2.2681	0.65381
ribosomal protein L39-like	2.26571	1
adrenergic receptor beta 1	2.26545	1
DNA-damage-inducible transcript 4	2.26476	0.426049
Gm12473	2.26073	1
Gm5537	2.25974	0.727357
protein phosphatase 1 regulatory (inhibitor) subunit 2 pseudogene 4	2.25902	1
Gm4609	2.25489	0.65381
Gm13509	2.25248	0.795647
Gm7502	2.25193	1
eosinophil-associated ribonuclease A family member 1	2.24988	0.836162
alpha-2-glycoprotein 1 zinc	2.24928	0.642382
Gm43965	2.24917	1
RIKEN cDNA C030013C21 gene	2.24891	1
Gm7542	2.24863	1
Gm12537	2.24709	0.488936
sosondowah ankyrin repeat domain family member A	2.24312	1
Gm7332	2.24283	0.48717
Gm43133	2.23936	1
R-spondin 4 opposite strand	2.23804	1
Gm14703	2.23711	1
Gm12033	2.23575	0.437648
Gm5900	2.2344	0.795647
acyl-CoA thioesterase 1	2.23214	1
forkhead box I1	2.23201	1
Gm44220	2.23168	1
Gm37310	2.23073	1
cytochrome P450 family 4 subfamily b polypeptide 1 pseudogene 2	2.2306	1
Gm45174	2.23057	1
Gm43112	2.2305	1
Gm44417	2.23018	1
prostaglandin reductase 1	2.22954	0.599738
olfactomedin-like 2A	2.22858	1
carboxylesterase 2G	2.22791	1
synaptotagmin VII	2.22762	1
RIKEN cDNA A530064D06 gene	2.2245	0.642382
RIKEN cDNA 2210406H18 gene	2.21969	0.795647
keratin 14	2.21964	1
RIKEN cDNA 4931414P19 gene	2.21877	1
Gm10358	2.21584	0.642382
out at first homolog	2.21582	0.5348
fucosyltransferase 4	2.2122	0.599738
chondroitin sulfate synthase 3	2.20598	1
Gm15359	2.20359	1
isoprenoid synthase domain containing	2.20128	1
carbohydrate (chondroitin 4) sulfotransferase 13	2.19991	1
peptidase M20 domain containing 2	2.19776	1
Gm7094	2.19357	0.795647
apolipoprotein A-I	2.19222	0.462009
Gm9830	2.18283	0.573944
Gm12933	2.1816	1
Gm43770	2.18154	1
glycine/arginine rich protein 1	2.18124	1
guanosine monophosphate reductase	2.18121	1
G protein-coupled receptor 37	2.18118	1
Gm44704	2.18116	1
Gm9013	2.1806	1
calcitonin-related polypeptide beta	2.18016	1
Gm37954	2.17911	1
Gm43289	2.17626	1
solute carrier family 1 (glutamate/neutral amino acid transporter) member 4	2.17281	1
dishevelled-binding antagonist of beta-catenin 3	2.17099	1
ankyrin repeat domain 22	2.16562	1
Gm10221	2.16339	0.544179
ribosomal protein L26 pseudogene 4	2.16099	1
NADH dehydrogenase (ubiquinone) 1 alpha subcomplex 2	2.15843	0.483323
uveal autoantigen with coiled-coil domains and ankyrin repeats	2.15812	1
CCAAT/enhancer binding protein (C/EBP) epsilon	2.15777	1
insulin-like growth factor binding protein 3	2.15434	1
opioid receptor delta 1	2.15321	1
tumor necrosis factor (ligand) superfamily member 18	2.15054	1
Gm42737	2.14593	1
RNA binding motif protein 24	2.14421	1
neurofilament medium polypeptide	2.14251	1
Gm37663	2.14008	1
Gm43627	2.14008	1
SLAM family member 9	2.13974	0.695128
translocase of outer mitochondrial membrane 5 homolog (yeast)	2.13885	0.452088
tripartite motif-containing 58	2.13878	0.727357
Gm43585	2.13553	1
Gm37163	2.13547	1
stearoyl-coenzyme A desaturase 3	2.13043	0.795647
apolipoprotein M	2.13041	1
Gm43800	2.12224	1
Gm36936	2.12218	1
Gm37833	2.12082	1
transient receptor potential cation channel subfamily C member 6	2.12062	1
trans-acting transcription factor 5	2.11854	1
solute carrier family 46 member 1	2.11539	1
2-aminoethanethiol (cysteamine) dioxygenase	2.11324	0.519623
solute carrier family 35 member E4	2.11262	0.5348
Gm12435	2.11252	0.493632
Gm7551	2.10845	1
reprimo TP53 dependent G2 arrest mediator candidate	2.10268	1
small nuclear ribonucleoprotein polypeptide G	2.10118	0.470091
serine/threonine kinase 32B	2.09912	1
interleukin 13 receptor alpha 1	2.09902	0.836162
glucosaminyl (N-acetyl) transferase 4 core 2 (beta-16-N-acetylglucosaminyltransferase)	2.09764	1
Gm43868	2.09519	1
Gm6905	2.0941	1
claudin 13	2.09082	0.795647
Gm29667	2.08859	0.461313
Gm43814	2.08744	0.795647
Gm8774	2.08551	1
phospholipase C-like 1	2.08005	1
zinc finger HIT domain containing 2	2.07945	0.499495
Gm9826	2.07471	0.497848
tumor necrosis factor receptor superfamily member 11b (osteoprotegerin)	2.07319	1
2'-deoxynucleoside 5'-phosphate N-hydrolase 1	2.07251	0.749054
Gm30238	2.07165	1
Gm2147	2.06975	1
sphingosine-1-phosphate receptor 5	2.06876	1
G protein-coupled receptor 179	2.06609	1
ependymin related protein 1 (zebrafish)	2.06554	1
Gm7665	2.06394	0.477984
microtubule-associated protein 6	2.06196	0.556624
heparan sulfate (glucosamine) 3-O-sulfotransferase 3A1	2.06182	1
Gm38157	2.06097	1
Gm5620	2.05782	0.580697
Gm13936	2.05648	1
family with sequence similarity 217 member A	2.05619	1
X-linked Kx blood group	2.05253	1
Gm44210	2.04982	1
[truncated: 35 more rows]
