# Supplementary material for: Comprehensive analysis of DNA methylation and gene expression in orally tolerized T cells
Source: PLoS One. 2020 Feb 25;15(2):e0229042. doi: 10.1371/journal.pone.0229042 (PMC7041840; doi:10.1371/journal.pone.0229042)
Supplement: S3 Table — Each DNA library was prepared from the DNA samples obtained from the control and tolerized T cells after bisulfite treatment. They were analyzed with Illumina GAIIx sequencer. (XLSX) [file pone.0229042.s003.xlsx]

## Sheet: Sheet1
Treatment	Library ID	All DNA fragments	DNA fragments mapped	Alignment efficiency (%)
	L563	38221841	27153359	71
Control	L564	28997517	20631488	71
	L565	31705030	22920736	72
	L566	59833848	42122647	70
Tolerized	L567	69103748	49554392	72
	L568	44422864	32064388	72
