# Supplementary material for: Comprehensive analysis of DNA methylation and gene expression in orally tolerized T cells
Source: PLoS One. 2020 Feb 25;15(2):e0229042. doi: 10.1371/journal.pone.0229042 (PMC7041840; doi:10.1371/journal.pone.0229042)
Supplement: S4 Table — (XLSX) [file pone.0229042.s004.xlsx]

## Sheet: S2 Table
Description	Fold Change	P value	Fold Change (count)
leucine rich repeat containing 48	0.899971	0.641385	0.933333
ATPase class VI type 11A	0.899878	0.467402	0.928571
testis specific 10	0.899851	0.552194	1.01587
Gm43281	0.899851	0.58338	1
immunoglobulin heavy constant gamma 2B	0.89983	0.619905	1
family with sequence similarity 53 member A	0.899749	0.664894	1
gap junction protein alpha 4	0.899711	0.614892	0.958333
collagen type VI alpha 6	0.899643	0.609031	1
CCR4-NOT transcription complex subunit 6	0.899635	0.627361	1
transcription factor 20	0.899482	0.604095	1
transmembrane protein 158	0.899456	0.616175	0.954545
tripartite motif-containing 33	0.899437	0.608858	1
Gm43017	0.899407	0.611047	1.0625
lon peptidase 1 mitochondrial	0.899393	0.623507	0.954545
RIKEN cDNA 5033417F24 gene	0.899387	0.601928	0.926316
Gm17576	0.899369	0.643072	1.08333
membrane-associated ring finger (C3HC4) 9	0.899313	0.61827	1.07229
eukaryotic elongation factor-2 kinase	0.899304	0.604973	0.9
peroxiredoxin 1	0.899302	0.531855	1
zinc finger with KRAB and SCAN domains 6	0.899295	0.634573	0.8125
Gm43671	0.899289	0.462894	0.833333
sphingosine-1-phosphate receptor 2	0.899262	0.632043	1
keratin associated protein 16-3	0.899247	0.571883	1
Gm16284	0.899237	0.651563	1
family with sequence similarity 133 member B	0.899215	0.578087	1.0625
zinc finge DHHC domain containing 17	0.899019	0.615926	1.05882
par-6 family cell polarity regulator gamma	0.89899	0.57775	0.901961
Gm37063	0.898893	0.562893	1
zinc finger protein 784	0.89882	0.674926	0.833333
small nuclear ribonucleoprotein polypeptide G	0.898791	0.686918	1
RAB12 member RAS oncogene family	0.89879	0.335358	0.933333
Gm37074	0.898756	0.432279	1
Eph receptor B3	0.898657	0.612922	1.01754
protein tyrosine phosphatase receptor type B	0.898606	0.41446	1
RIKEN cDNA 4930529C04 gene	0.898606	0.571178	1
Gm43853	0.898606	0.569919	1
Gm14273	0.898591	0.507185	0.888889
DENN/MADD domain containing 6A	0.898512	0.493178	0.923077
neuromedin U receptor 1	0.89849	0.452754	0.9
Gm7719	0.898443	0.61596	1
LysM putative peptidoglycan-binding domain containing 3	0.898403	0.564715	0.916667
male-specific lethal 1 homolog (Drosophila)	0.898312	0.621248	1
Gm12988	0.898309	0.563168	0.967213
V-set and transmembrane domain containing 2B	0.89828	0.608281	1.08
olfactory receptor 1391	0.89824	0.332498	1
chloride channel accessory 3A1	0.89819	0.374396	1
late endosomal/lysosomal adaptor MAPK and MTOR activator 5	0.898137	0.375136	0.916667
amyloid beta (A4) precursor protein-binding family A member 2	0.898072	0.608437	1
Gm19166	0.897991	0.42428	0.909091
forkhead box O6	0.897986	0.541496	1
CAP adenylate cyclase-associated protein 1 (yeast)	0.897959	0.615754	1.07143
kallikrein related-peptidase 4 (prostase enamel matrix prostate)	0.897946	0.53795	0.931034
Gm6548	0.897882	0.464992	0.923077
Gm6963	0.89782	0.525252	0.818182
Gm28892	0.89782	0.566392	0.875
polo-like kinase 2	0.897751	0.620524	1.25
transmembrane protein 210	0.897676	0.426455	0.965517
Gm9047	0.897676	0.624654	1
Gm29658	0.897625	0.593925	1
G protein-coupled receptor 176	0.897593	0.69345	1
WD repeat domain 18	0.897573	0.61108	0.965517
Gm17690	0.897566	0.618491	1
distal-less homeobox 1 antisense	0.897516	0.882052	1.22222
Gm14205	0.897432	0.620925	1.15152
carboxylesterase 1B	0.897381	0.71	0.818182
myosin VB	0.897373	0.62092	1.25
Lck interacting transmembrane adaptor 1	0.897373	0.603505	1
Gm26976	0.897358	0.476032	1
transformer 2 beta homolog (Drosophila)	0.897331	0.532356	0.954545
neutrophil cytosolic factor 4	0.897284	0.65239	1
small integral membrane protein 17	0.897273	0.345502	0.925926
guanine nucleotide binding protein alpha transducing 2	0.897239	0.605558	0.944444
T cell acute lymphocytic leukemia 2	0.897205	0.550667	0.9375
Gm7774	0.897196	0.501555	0.928571
p21 protein (Cdc42/Rac)-activated kinase 6	0.897119	0.507673	0.916667
Gm12470	0.897111	0.419748	1
Gm28085	0.896992	0.411709	0.888889
cytotoxic T lymphocyte-associated protein 2 alpha	0.896992	0.453465	1
Gm18865	0.896992	0.447434	1
Gm42536	0.896992	0.46168	1.125
small nuclear ribonucleoprotein 27 (U4/U6.U5)	0.896956	0.609085	0.909091
DEAD (Asp-Glu-Ala-Asp) box polypeptide 6	0.896915	0.618492	0.909091
Gm13252	0.896907	0.566948	1
RIKEN cDNA 2610001A08 gene	0.896878	0.614295	1.02857
Rho GTPase activating protein 40	0.896863	0.383865	1
serine/threonine kinase 3	0.896794	0.495776	1
transmembrane protease serine 9	0.896775	0.587367	0.972973
Gm20518	0.896753	0.512154	0.968254
histone cluster 1 H4h	0.896694	0.748121	1.25
granzyme N	0.896694	0.62591	1
MARVEL (membrane-associating) domain containing 3	0.896647	0.612414	1.11111
cell division cycle associated 2	0.896641	0.639159	1
ARP3 actin-related protein 3	0.896641	0.472074	1
solute carrier family 35 member C1	0.896615	0.555275	0.952381
Gm26622	0.896461	0.609005	0.962963
interleukin 17C	0.896425	0.398542	0.931818
aspartate-beta-hydroxylase	0.896309	0.631125	1
Gm15895	0.896307	0.519913	0.944444
proprotein convertase subtilisin/kexin type 1 inhibitor	0.896305	0.3728	1
Gm10491	0.896305	0.372827	1
potassium voltage-gated channel Shal-related family member 3	0.896291	0.614935	0.96
pogo transposable element with ZNF domain	0.896259	0.620587	1.25
centrosomal protein 55	0.896158	0.658561	1
microtubule associated serine/threonine kinase-like	0.896158	0.607295	1
ribonuclease T2A	0.896107	0.594174	0.933333
echinoderm microtubule associated protein like 4	0.89605	0.535431	1.05263
RIKEN cDNA 1700057G04 gene	0.89605	0.579501	0.9
ankyrin repeat domain 40	0.895984	0.5946	1.07143
translocase of inner mitochondrial membrane 17a	0.895981	0.658078	0.888889
nuclear factor of kappa light polypeptide gene enhancer in B cells inhibitor alpha	0.895912	0.591844	1.06061
Gm42727	0.895891	0.327754	0.944444
cyclin M3	0.895864	0.507315	0.931034
splicing factor suppressor of white-apricot homolog (Drosophila)	0.895853	0.586023	0.761905
XRCC6 binding protein 1	0.895833	0.633922	1
RTF1 Paf1/RNA polymerase II complex component	0.895833	0.6339	1
transmembrane protein 5	0.895675	0.560634	0.888889
synaptotagmin V	0.895647	0.639838	1.08333
Gm17226	0.895598	0.710658	1.33333
retinoic acid induced 1	0.89556	0.602615	1.04878
potassium voltage-gated channel shaker-related subfamily member 7	0.895507	0.620826	0.944444
ELL associated factor 1	0.895466	0.607194	1
alcohol dehydrogenase 4 (class II) pi polypeptide	0.895366	0.549851	1
neuritin 1	0.895305	0.693182	0.875
homeobox D10	0.895225	0.703369	1.14286
adhesion G protein-coupled receptor F2	0.895216	0.628549	0.875
Gm37731	0.895178	0.821726	1
ribosomal protein L36 pseudogene 2	0.895142	0.537853	1
DEAD (Asp-Glu-Ala-Asp) box polypeptide 43	0.89513	0.475462	1
Gm42910	0.895084	0.374394	1
NECAP endocytosis associated 1	0.895084	0.389328	0.954545
olfactory receptor 1292 pseudogene 1	0.895084	0.416341	0.916667
lysozyme-like 4	0.895081	0.596405	1
eukaryotic translation initiation factor 2 alpha kinase 1	0.895038	0.613407	1
Gm9996	0.895013	0.826244	3
RNA component of mitochondrial RNAase P	0.894977	0.60345	0.891892
olfactory receptor 1225	0.894932	0.428126	1
Gm42965	0.894931	0.600625	0.907407
RAB11 family interacting protein 5 (class I)	0.894884	0.640221	0.9
glycerol-3-phosphate dehydrogenase 1 (soluble)	0.894847	0.403602	0.95
Gm15332	0.894825	0.408106	0.888889
Gm4373	0.894825	0.410917	0.888889
leucine rich repeat containing 40	0.894781	0.871094	1.33333
Gm15829	0.894721	0.570454	0.913043
immunoglobulin kappa chain variable 14-126-1	0.894714	0.414066	1
Gm44897	0.894598	0.527546	1
oocyte specific homeobox 4 pseudogene 6	0.894552	0.62387	1
cyclin B2 pseudogene	0.894515	0.617821	0.8
dachsous 1 (Drosophila)	0.894505	0.641288	1
zinc finger protein multitype 1	0.894466	0.608365	0.901961
Gm13601	0.894385	0.587357	0.952381
olfactory receptor 1348	0.894381	0.411909	0.926829
ring finger protein 157	0.894381	0.617736	0.875
Gm5558	0.89435	0.505498	0.875
Gm29492	0.894217	0.649857	1
Gm44404	0.894217	0.529154	1
transformation related protein 53 binding protein 2	0.89418	0.625261	1
zinc finger and BTB domain containing 44	0.89418	0.628336	1
myoferlin	0.89418	0.628305	1
Gm38062	0.894068	0.452776	0.909091
nuclear autoantigenic sperm protein (histone-binding) pseudogene 1	0.893993	0.377215	1
Gm45117	0.893993	0.376597	1
cathepsin 6	0.893955	0.617037	1.125
contactin associated protein-like 3	0.893778	0.620928	1
spermatogenesis associated 31	0.893778	0.620918	1
MARVEL (membrane-associating) domain containing 2	0.893706	0.507642	0.846154
family with sequence similarity 71 member A	0.893483	0.453928	0.941176
expressed sequence AI846148	0.893447	0.699496	1
mediator complex subunit 11	0.893441	0.494017	0.972222
sema domain immunoglobulin domain (Ig) short basic domain secreted (semaphorin) 3B	0.893395	0.567538	0.944444
Gm7125	0.893387	0.406762	0.916667
pleckstrin homology domain containing family M (with RUN domain) member 1	0.893325	0.586517	1
histone cluster 1 H3f	0.893268	0.648338	1
DDB1 and CUL4 associated factor 12	0.893238	0.608982	0.909091
ankyrin repeat and LEM domain containing 1	0.893228	0.61703	1.0625
endothelin receptor type A	0.893174	0.592882	0.785714
mohawk homeobox	0.893162	0.610572	0.75
scavenger receptor class B member 1	0.892989	0.626168	1
olfactory receptor 726	0.892979	0.61512	1
RIKEN cDNA C130026I21 gene	0.892977	0.585629	1.08333
Gm42635	0.892925	0.698393	1.07143
Gm21798	0.892905	0.523787	0.928571
Gm14248	0.8929	0.60458	1.06667
ectonucleotide pyrophosphatase/phosphodiesterase 3	0.892739	0.320243	1
angiopoietin-like 6	0.892729	0.687015	0.888889
opsin 5	0.892704	0.595602	0.857143
glutamate decarboxylase 1 opposite strand	0.89265	0.628361	1.33333
geminin coiled-coil domain containing	0.892585	0.528185	1
Gm43767	0.892585	0.534756	1.2
methyl-CpG binding domain protein 4	0.892473	0.635336	0.888889
Gm4234	0.892454	0.538143	1
C-type lectin domain family 5 member a	0.892319	0.529934	1
tumor suppressor candidate 2	0.892244	0.602833	0.884615
Gm37050	0.892241	0.413529	0.888889
eukaryotic translation elongation factor 2	0.892225	0.684639	1.33333
Gm10701	0.892145	0.437419	0.947368
neurexophilin and PC-esterase domain family member 1 pseudogene	0.892125	0.589897	1.33333
histone cluster 1 H1c	0.892125	0.639613	1.33333
TATA box binding protein	0.892125	0.616632	1
dystonin	0.89212	0.671508	1
RIKEN cDNA 1700012D16 gene	0.892085	0.3405	0.94
EH-domain containing 3	0.892077	0.604207	0.928571
adhesion G protein-coupled receptor G5	0.892	0.623111	1
leucine rich repeat containing 63	0.891905	0.58413	1
Gm17919	0.891842	0.407516	1.09091
RIKEN cDNA 5031439G07 gene	0.891816	0.588293	0.863636
solute carrier family 22 (organic cation transporter) member 5	0.891804	0.562025	1
Gm12217	0.891804	0.562023	1
NADH dehydrogenase (ubiquinone) 1 alpha subcomplex assembly factor 1	0.891775	0.613391	1
immunoglobulin heavy variable 2-9-1	0.891768	0.616601	1.21429
transformation related protein 53 regulating kinase A	0.891637	0.598577	0.857143
ATPase H+ transporting lysosomal V0 subunit A1	0.891599	0.616264	0.894737
RIKEN cDNA 4931422A03 gene	0.891599	0.619176	1.16667
sema domain immunoglobulin domain (Ig) short basic domain secreted (semaphorin) 3F	0.891582	0.441216	0.941176
solute carrier family 45 member 2	0.891561	0.326694	0.933333
programmed cell death 2	0.891476	0.696434	1.07692
complement component 8 beta polypeptide	0.891435	0.395231	1.07143
Gm12948	0.891304	0.620584	1.2
Gm38380	0.891175	0.393364	0.888889
ovo like zinc finger 1	0.891118	0.590595	1.11628
sodium channel voltage-gated type IV alpha	0.891105	0.41869	0.875
diacylglycerol kinase beta	0.891068	0.812515	1
mitochondrial ribosome recycling factor	0.891068	0.818086	1
suppression of tumorigenicity 18	0.891068	0.599127	1
thymine DNA glycosylase	0.891068	0.5998	0.875
ribosomal protein L31 pseudogene 1 2	0.891068	0.596984	1
Gm17141	0.891068	0.637807	0.8
Gm29428	0.891068	0.766032	0.666667
Gm44159	0.891068	0.599143	1
zinc finger protein 459	0.891068	0.596988	1
Gm37254	0.891022	0.656508	0.875
mitogen-activated protein kinase kinase kinase 13	0.890986	0.50347	0.904762
transmembrane 9 superfamily member 2	0.890957	0.622914	0.857143
DBF4 zinc finger	0.890936	0.700472	1.125
cytoskeleton associated protein 5	0.890903	0.597233	1
SLX4 structure-specific endonuclease subunit homolog (S. cerevisiae)	0.890886	0.491406	0.857143
NME/NM23 family member 8	0.890839	0.625844	1
protein interacting with C kinase 1	0.890805	0.579216	0.954545
major facilitator superfamily domain containing 12	0.890544	0.61899	1.0625
Gm37143	0.890531	0.598211	0.857143
Gm12569	0.890531	0.637517	1
Gm42809	0.890522	0.601939	1
Gm6059	0.890351	0.598778	0.8
Gm15453	0.890351	0.566545	1
keratin associated protein 19-9A	0.890351	0.756172	0.857143
Gm12129	0.890351	0.587917	1
Gm15833	0.890351	0.576823	1
Gm29799	0.890351	0.734319	0.8
Gm7946	0.890351	0.587912	1
Gm21897	0.89033	0.487549	0.894737
protease serine 23	0.890259	0.403682	0.947368
metallothionein 4	0.890214	0.449304	0.9
Gm12391	0.890207	0.510852	1.04762
ankyrin repeat domain 55	0.890206	0.458921	1
amylase 2 pseudogene 1	0.890206	0.495145	1
Gm19815	0.890206	0.586737	0.875
tubulin polymerization-promoting protein family member 3	0.890197	0.484455	0.977273
apolipoprotein D	0.890177	0.498799	0.96
Gm43755	0.89017	0.393169	0.881356
Gm6506	0.890168	0.574124	1.05882
craniofacial development protein 1	0.890144	0.417398	0.909091
lymphocyte cytosolic protein 1	0.889989	0.355926	1
autophagy related 16-like 1 (S. cerevisiae)	0.889989	0.358788	1
hemolytic complement	0.889989	0.330958	0.933333
contactin 3	0.889989	0.336742	1
PRP38 pre-mRNA processing factor 38 (yeast) domain containing A	0.889989	0.358753	1
B cell leukemia/lymphoma 2 related protein A1b	0.889989	0.335373	1
vomeronasal 2 receptor pseudogene 11	0.889989	0.336781	1
Gm37660	0.889989	0.336675	0.888889
Gm6542	0.889989	0.355958	1
leucine rich adaptor protein 1-like	0.889989	0.35884	1
Gm37553	0.889989	0.335421	1
membrane-spanning 4-domains subfamily A member 12	0.889989	0.313531	1
leucine zipper protein 2	0.889989	0.356148	1
glycine-N-acyltransferase-like 3	0.889989	0.336718	1
Gm42876	0.889989	0.358861	1
Gm43834	0.889989	0.336075	0.888889
GLI pathogenesis-related 1 like 2	0.889989	0.35882	1
Yip1 domain family member 7	0.889989	0.355765	1
protocadherin 18	0.889989	0.355656	1
olfactory receptor 370	0.889989	0.358745	1
lengsin lens protein with glutamine synthetase domain	0.889989	0.355888	1
centrin 1	0.889989	0.314474	0.916667
ring finger protein 133	0.889989	0.355809	1
olfactory receptor 392	0.889989	0.358618	1
vomeronasal 1 receptor 84	0.889989	0.355859	1
olfactory receptor 719 pseudogene	0.889989	0.358766	1
olfactory receptor 1082	0.889989	0.355645	1
Gm14035	0.889989	0.336738	1
Gm14847	0.889989	0.356205	1
Gm13813	0.889989	0.358731	1
Gm13311	0.889989	0.336754	1
Gm14082	0.889989	0.358772	1
Gm12466	0.889989	0.35603	1
Gm3835	0.889989	0.33678	0.888889
Gm12017	0.889989	0.336686	1
Gm6152	0.889989	0.358622	1
sulfotransferase family 3A member 2	0.889989	0.336642	1
zinc finger protein 493	0.889989	0.355886	1
Gm9577	0.889989	0.358622	1
Gm27013	0.889989	0.358784	1
Gm8604	0.889989	0.35599	1
RIKEN cDNA 2310030A07 gene	0.889989	0.35862	1
olfactory receptor 1240	0.889989	0.358697	1
Gm5692	0.889989	0.358658	1
Gm17929	0.889989	0.336915	1
Gm17777	0.889989	0.355541	1
secretoglobin family 1B member 9 pseudogene	0.889989	0.356109	1
secretoglobin family 2B member 9 pseudogene	0.889989	0.355891	1
Gm29397	0.889989	0.35616	1
Gm37918	0.889989	0.35873	1
Gm18493	0.889989	0.358852	1
Gm37140	0.889989	0.3366	1
Gm37828	0.889989	0.336701	1
Gm43496	0.889989	0.355578	1
Gm19177	0.889989	0.356074	1
Gm43941	0.889989	0.335724	1
Gm21054	0.889989	0.355816	1
Gm626	0.889989	0.358856	1
Gm44667	0.889989	0.355889	1
Gm43331	0.889989	0.355774	1
Gm43258	0.889989	0.355726	1
Gm8775	0.889989	0.336425	1
Gm43330	0.889989	0.355769	1
Gm15186	0.889989	0.358706	1
hydroxyprostaglandin dehydrogenase 15 (NAD)	0.889989	0.356162	1
Gm11478	0.889989	0.355601	1
Gm13954	0.889989	0.336775	1
Gm7933	0.889989	0.358817	1
Gm42701	0.889989	0.355723	1
expressed sequence BB187690	0.889989	0.355693	1
proline rich 30	0.889989	0.325968	1
vomeronasal 2 receptor pseudogene 126	0.889989	0.325611	1
Gm6426	0.889989	0.325661	1
homeobox A1	0.889945	0.596846	1.11364
receptor (TNFRSF)-interacting serine-threonine kinase 1	0.889815	0.586759	0.833333
Kruppel-like factor 11	0.889793	0.642522	1.1
Rho guanine nucleotide exchange factor (GEF) 19	0.889776	0.604726	1
NK3 homeobox 2	0.889751	0.600012	1.02941
defensin beta 28	0.889655	0.537489	1.07143
enoyl-Coenzyme A hydratase/3-hydroxyacyl Coenzyme A dehydrogenase	0.889647	0.605932	0.777778
Gm42467	0.889536	0.596384	0.967742
Gm17098	0.889503	0.622907	0.916667
glutamate rich 1	0.889421	0.638786	1.23077
citrate synthase like	0.889276	0.401488	0.909091
solute carrier family 27	0.889212	0.601839	0.925926
transmembrane protein 221	0.889212	0.601839	0.925926
serine (or cysteine) peptidase inhibitor clade B member 5	0.889039	0.478189	1
RIKEN cDNA A530040E14 gene	0.889032	0.515099	1.09091
proteaseome (prosome macropain) activator subunit 3 (PA28 gamma Ki)	0.88886	0.620075	1
forkhead box L1	0.888851	0.594553	1.15625
expressed sequence BB019430	0.888826	0.540154	0.9
nuclear transcription factor X-box binding 1	0.888824	0.597667	0.888889
fermitin family member 2	0.888818	0.565978	0.9375
Gm44792	0.888717	0.548947	0.888889
Gm5808	0.888655	0.483534	0.961538
DEAD (Asp-Glu-Ala-Asp) box polypeptide 19b	0.888633	0.594003	0.875
Gm9034	0.888622	0.539436	0.973684
component of oligomeric golgi complex 2	0.888604	0.639531	0.944444
Gm44967	0.888564	0.622604	0.941176
CWC25 spliceosome-associated protein	0.888343	0.466312	0.931818
solute carrier family 12 member 1	0.888268	0.56082	0.875
zinc finger protein 385A	0.888208	0.364205	0.857143
aspartyl aminopeptidase	0.888205	0.468583	1
oocyte specific homeobox 1	0.888193	0.683076	1
oocyte specific homeobox 2	0.888193	0.683076	1
regulatory factor X 8	0.888193	0.609825	0.888889
olfactory receptor 1003 pseudogene 1	0.888193	0.68058	1.25
Gm43023	0.888193	0.652418	1
Gm12178	0.888193	0.655405	0.8
MAD2 mitotic arrest deficient-like 2	0.888136	0.556277	1
zinc finger protein 592	0.88811	0.638863	0.941176
Gm16060	0.888097	0.400956	0.877193
Gm26748	0.888089	0.484155	0.944444
cadherin 8	0.88806	0.775567	0.75
glucose 6 phosphatase catalytic 3	0.887979	0.635935	0.888889
glucoside xylosyltransferase 1	0.887957	0.541967	0.96
Gm13256	0.887875	0.590727	0.785714
CCAAT/enhancer binding protein (C/EBP) epsilon	0.887867	0.589378	0.944444
RIKEN cDNA 1700074A21 gene	0.887844	0.560123	0.903226
Gm18559	0.887797	0.398104	0.882353
spinster homolog 3	0.887794	0.617459	1
Hspb associated protein 1	0.887733	0.604686	1
Gm12910	0.887672	0.321569	0.916667
NLR family pyrin domain containing 9B	0.88764	0.674431	1.25
ribosomal protein L32	0.88763	0.574248	0.95
Gm42987	0.88763	0.61704	0.9
CD276 antigen	0.887612	0.5365	0.928571
Gm37445	0.887602	0.501897	1
Gm18805	0.887598	0.439289	0.935484
platelet endothelial aggregation receptor 1	0.88759	0.362348	1.09091
chondroitin sulfate proteoglycan 5	0.88759	0.479229	0.909091
phosphatidylinositol-345-trisphosphate-dependent Rac exchange factor 1	0.887588	0.7025	0.875
CD300 molecule like family member B	0.887526	0.619822	1
Gm15810	0.887403	0.576864	1.14286
synuclein beta	0.887223	0.612588	0.806452
zinc finger DHHC domain containing 11	0.887212	0.386249	0.947368
Gm37274	0.887101	0.602569	1
RIKEN cDNA 8430432A02 gene	0.887079	0.601383	0.892857
STAM binding protein like 1	0.887006	0.465707	0.909091
testis expressed 29	0.886981	0.402025	0.9
a disintegrin and metallopeptidase domain 22	0.886963	0.610719	0.923077
Gm3604	0.886929	0.585249	1
polymerase (RNA) III (DNA directed) polypeptide G like	0.886784	0.643145	1.13043
cDNA sequence BC049352	0.886698	0.574632	1
a disintegrin-like and metallopeptidase (reprolysin type) with thrombospondin type 1 motif 7	0.886691	0.402946	0.941176
fibroblast growth factor 1	0.886621	0.537896	1
Gm37965	0.886598	0.554199	1
src family associated phosphoprotein 2	0.886585	0.410926	0.904762
RIKEN cDNA B020004C17 gene	0.886467	0.512554	1.06667
Gm12630	0.886461	0.360062	0.95
alkB homolog 8 tRNA methyltransferase	0.886428	0.584493	1
leucine glutamate and lysine rich 1	0.886364	0.594165	1
guanylate cyclase activator 2b (retina)	0.886266	0.485701	0.977273
actinin alpha 2	0.886204	0.586915	1.2
laeverin	0.886116	0.622011	1.11111
LIM and senescent cell antigen-like domains 1	0.886068	0.628006	1.4
engulfment and cell motility 2	0.886068	0.590999	1.1
apoptosis inhibitor 5	0.886015	0.603527	0.875
EF hand domain containing 1	0.886003	0.581784	0.933333
OTU domain containing 6B	0.885975	0.588483	1
Gm12944	0.885932	0.463964	0.923077
Mir133a-1 Mir1b and Mir1a-2 host gene	0.885932	0.407741	1
FERM domain containing 5	0.885889	0.408134	1
adaptor-related protein complex 5 beta 1 subunit	0.885862	0.597654	1.27586
transmembrane protein 123	0.885845	0.573295	1
cadherin-related family member 1	0.885808	0.378502	0.882353
laminin alpha 4	0.885801	0.387444	0.888889
olfactory receptor 1330	0.885801	0.387456	0.888889
Gm38278	0.885801	0.367602	0.888889
Gm37573	0.885801	0.319164	1
Gm37559	0.885655	0.525085	1.06667
Tmem51 opposite strand 1	0.885581	0.598305	0.83871
ribosomal RNA processing 7 homolog A (S. cerevisiae)	0.885533	0.568832	1
mitochondrial calcium uptake family member 3	0.885526	0.352181	1
Gm42790	0.885512	0.463241	0.916667
Rho GTPase activating protein 20	0.885379	0.581291	1
unc-5 netrin receptor A	0.885367	0.606121	1
centromere protein J	0.885356	0.597697	0.944444
Gm43890	0.885171	0.630804	1.1
Gm13649	0.885118	0.400432	0.894737
RIKEN cDNA C630050I24 gene	0.885073	0.510143	0.897436
Gm11490	0.885045	0.44773	0.9375
RIKEN cDNA 1700028B04 gene	0.884985	0.570114	1
leucine rich repeat containing 2	0.884979	0.535501	1.02381
Gm37520	0.884899	0.799757	1
Gm42715	0.884793	0.624489	0.833333
olfactory receptor 480	0.884793	0.60715	1.25
DEP domain containing 1a	0.884793	0.596336	0.888889
seminal vesicle antigen-like 2	0.884734	0.544727	0.75
serine palmitoyltransferase long chain base subunit 3	0.884717	0.451124	1.1
X-linked Kx blood group related 4	0.884717	0.459916	1
selectin lymphocyte	0.884717	0.524575	0.933333
sulfotransferase family 2A dehydroepiandrosterone (DHEA)-preferring member 4	0.884717	0.488038	1
heterogeneous nuclear ribonucleoprotein L-like	0.884623	0.602735	0.823529
Gm37038	0.884587	0.551036	0.9
DNA segment Chr 16 ERATO Doi 472 expressed	0.884556	0.551584	0.9
Gm38941	0.884514	0.593718	0.952381
structural maintenance of chromosomes 5	0.884488	0.345922	1
Gm2495	0.884488	0.309824	1
Gm37623	0.884488	0.298049	1
POZ (BTB) and AT hook containing zinc finger 1	0.884393	0.585765	0.882353
Gm37072	0.884259	0.525623	0.933333
C-type lectin domain family 16 member A	0.884231	0.586451	1.06667
CD5 antigen-like	0.884192	0.580002	1
protein disulfide isomerase associated 6	0.88417	0.605887	0.8
TATA-box binding protein associated factor 9	0.884152	0.609749	0.777778
arrestin domain containing 1	0.884141	0.595328	0.944444
a disintegrin-like and metallopeptidase (reprolysin type) with thrombospondin type 1 motif 18	0.884129	0.591376	1
ets variant 4	0.884115	0.580449	1.07692
LYR motif containing 7 opposite strand	0.884074	0.623815	1
Gm15803	0.884015	0.536571	0.933333
zinc finger protein 260	0.883937	0.596145	1
F-box and WD-40 domain protein 23	0.88389	0.562728	0.857143
phospholipase C beta 3	0.88383	0.579413	0.92
Gm16232	0.883778	0.531305	0.942857
acid phosphatase 7 tartrate resistant	0.883763	0.393001	0.894737
Gm38031	0.883721	0.677053	1.33333
Gm9294	0.883721	0.408176	1
Gm12207	0.883644	0.593404	0.833333
somatostatin receptor 5	0.88363	0.556428	1
Crn crooked neck-like 1 (Drosophila)	0.883586	0.394753	0.833333
Ras-like without CAAX 1	0.883586	0.390768	0.833333
Gm7363	0.883586	0.419205	0.833333
Gm16102	0.883586	0.419233	0.833333
vomeronasal 2 receptor 95	0.883586	0.421549	0.833333
MAS-related GPR member B12 pseudogene	0.883586	0.390878	0.833333
Gm37037	0.883586	0.370675	0.888889
Gm43655	0.883586	0.419258	0.888889
mitochondrially encoded NADH dehydrogenase 5	0.883562	1	1.29787
kelch-like 14	0.883489	0.619757	1
Gm17764	0.883402	0.494522	1.16667
Ras association and DIL domains	0.883325	0.561162	1.04545
G-protein coupled receptor 88	0.883275	0.527317	0.966667
Gm44835	0.883094	0.35795	1.09091
ankyrin repeat domain 65	0.88306	0.592724	1.0625
abhydrolase domain containing 17C	0.882992	0.346986	0.866667
Gm8719	0.882873	0.586179	0.941176
unc-5 netrin receptor C	0.882813	0.773152	1
Gm14232	0.882803	0.32566	0.964286
zinc finger and BTB domain containing 10	0.882797	0.569432	1.05882
lactate dehydrogenase A	0.882671	0.611368	0.9
WEE1 homolog 2 (S. pombe)	0.882632	0.573269	0.909091
palmitoyl-protein thioesterase 1	0.882537	0.579517	1.2
Gm30196	0.882533	0.399997	0.941176
synapsin II	0.882479	0.572887	1.66667
coiled-coil domain containing 33	0.882477	0.504956	0.923077
chemokine (C-C motif) receptor-like 2	0.882468	0.570578	1
Gm11270	0.882464	0.556871	1.14286
Gm37612	0.882464	0.636049	1
BCL2/adenovirus E1B interacting protein 3	0.882325	0.579055	0.866667
Gm14085	0.882321	0.609872	1.33333
serine/arginine-rich splicing factor 3	0.882321	0.557458	1
surfactant associated protein A1	0.882277	0.601716	0.875
vomeronasal 1 receptor pseudogene 75	0.882214	0.376266	1
interleukin 22 receptor alpha 2	0.882204	0.401374	1
rogdi homolog	0.882093	0.573001	0.869565
protein arginine N-methyltransferase 6	0.882075	0.775556	1
Gm43343	0.882057	0.5762	0.941176
ets variant 6	0.882042	0.584159	0.9
canopy FGF signaling regulator 1	0.881913	0.530844	1.09091
synaptosomal-associated protein 29	0.881858	0.571587	0.8
transmembrane protein with EGF-like and two follistatin-like domains 1	0.881822	0.408616	1
olfactory receptor 282	0.881797	0.494246	1.1
RIKEN cDNA 5730559C18 gene	0.881786	0.381139	1
placenta-specific 8	0.881773	0.594489	1.1
phosphatidylinositol-5-phosphate 4-kinase type II beta	0.881739	0.56751	0.928571
prolactin family 8 subfamily a member 1	0.881703	0.580742	0.8
Gm14175	0.88169	0.423525	0.863636
ras homolog family member V	0.88169	0.423503	0.863636
neutral cholesterol ester hydrolase 1	0.881624	0.485232	0.96
N(alpha)-acetyltransferase 11 NatA catalytic subunit	0.881596	0.490147	0.894737
exocyst complex component 3-like 2	0.881581	0.540692	0.923077
Gm43982	0.881522	0.54907	1.0625
trace amine-associated receptor 7D	0.881423	0.433648	0.875
paraneoplastic antigen MA2	0.881345	0.568025	0.896552
Gm12396	0.881306	0.617973	0.888889
Gm18604	0.881148	0.562095	0.875
interleukin 2	0.881133	0.592805	1
collagen type XXV alpha 1	0.881101	0.399952	1
dolichol-phosphate (beta-D) mannosyltransferase 1	0.881054	0.591086	0.868421
Gm20716	0.881054	0.591099	0.868421
Gm29402	0.880988	0.531926	0.875
ST3 beta-galactoside alpha-23-sialyltransferase 1	0.880863	0.480973	1
intraflagellar transport 122	0.880852	0.593945	1
beclin 1 autophagy related	0.880802	0.551041	0.909091
methionine sulfoxide reductase A	0.88079	0.476332	1.1
SUMO/sentrin specific peptidase 2	0.880704	0.58074	0.947368
Gm5111	0.880678	0.560194	0.954545
Gm9376	0.880623	0.570488	0.866667
zinc finger protein 78	0.880383	0.803731	1
Gm20406	0.880383	0.382083	0.897959
ribonuclease RNase A family 12 (non-active)	0.880383	0.696703	1
CAP-GLY domain containing linker protein 3	0.880329	0.574849	0.966667
vomeronasal 2 receptor pseudogene 76	0.880118	0.524546	1
late cornified envelope 3D	0.88011	0.498773	0.875
tripartite motif-containing 31	0.880096	0.349247	1
family with sequence similarity 229 member B	0.880096	0.35448	0.909091
Gm17781	0.880084	0.546683	1
fibroblast growth factor 8	0.880066	0.612218	1.23529
RIKEN cDNA 1810013L24 gene	0.879952	0.637623	0.875
Gm42665	0.879785	0.365982	0.954545
TNF receptor-associated factor 7	0.879754	0.694485	0.7
oxysterol binding protein-like 5	0.879563	0.574451	1.09375
solute carrier family 47 member 2	0.879454	0.573399	1.16667
Gm19596	0.879423	0.538904	0.782609
branched chain aminotransferase 1 cytosolic	0.879413	0.627977	0.823529
syntaxin binding protein 1	0.879284	0.574319	0.964286
Gm7761	0.879234	0.557426	0.916667
3-hydroxy-3-methylglutaryl-Coenzyme A reductase	0.879232	0.569849	0.888889
Gm16233	0.879205	0.665149	1
CD72 antigen	0.879149	0.618374	1
neuroblastoma amplified sequence	0.879081	0.623996	0.875
RIKEN cDNA 9230104L09 gene	0.878988	0.285119	1
calmodulin regulated spectrin-associated protein 1	0.878841	0.563546	0.965517
beta-13-glucuronyltransferase 2 (glucuronosyltransferase S)	0.878735	0.325941	0.941176
Gm15703	0.878727	0.448252	1
Gm13215	0.878725	0.544475	1
olfactory receptor 895	0.878725	0.48318	0.833333
erythrocyte membrane protein band 4.2	0.878641	0.732587	1
guanine nucleotide binding protein (G protein) gamma 10	0.878641	0.804891	2
Gm10293	0.878609	0.430976	0.892857
Gm15604	0.878604	0.726267	0.666667
tyrosine kinase non-receptor 1	0.878535	0.348775	1
olfactory receptor 853	0.878483	0.415394	0.909091
Gm3671	0.878483	0.394937	0.909091
CREB regulated transcription coactivator 1	0.878426	0.581514	1
Gm43209	0.878402	0.641826	1
sarcoglycan alpha (dystrophin-associated glycoprotein)	0.878312	0.552045	0.84375
hdc homolog cell cycle regulator	0.878273	0.465503	0.9
olfactory receptor 535	0.878271	0.415147	0.833333
Gm43158	0.878271	0.385496	0.833333
upstream transcription factor 2 pseudogene 1	0.878049	0.52094	0.818182
transmembrane protein 154	0.878009	0.552003	0.947368
zinc finger protein 473	0.877984	0.344476	1
Gm37750	0.8779	0.363945	0.928571
Gm37563	0.877888	0.429746	0.954545
gasdermin C4	0.877763	0.434573	1
Gm6463	0.877751	0.784626	1
RIKEN cDNA 5730408A14 gene	0.877751	0.60164	1
Gm13278	0.877676	0.305072	1
Gm45122	0.877659	0.462962	0.894737
mannose-6-phosphate receptor pseudogene	0.877618	0.570296	1
protease serine 33	0.877617	0.537573	0.864865
RNA binding motif single stranded interacting protein	0.877582	0.427193	0.972222
syntaxin 17	0.877525	0.412567	0.888889
RIKEN cDNA 2610005L07 gene	0.877464	0.58797	1.03704
RIKEN cDNA A230107N01 gene	0.877451	0.573317	1
flavin adenine dinucleotide synthetase 1	0.877382	0.566631	0.936508
troponin I cardiac 3	0.877354	0.510697	0.952381
CD86 antigen	0.877201	0.554031	0.956522
histone cluster 1 H4a	0.877089	0.769816	1.66667
vacuolar protein sorting 72	0.877073	0.656835	1.16667
hypermethylated in cancer 1	0.877056	0.63185	1.14286
angiomotin-like 1	0.877028	0.548593	1.06667
Gm6614	0.87702	0.418256	0.928571
nucleolar protein family 6 (RNA-associated)	0.876847	0.582677	1
NAD kinase	0.876847	0.591598	1
C-type lectin domain family 4 member e	0.876847	0.781459	1
mitogen-activated protein kinase kinase 5	0.876847	0.582493	1
Gm16185	0.876847	0.802956	1
Gm6341	0.876847	0.825977	1
phosphoribosyl pyrophosphate synthetase 1-like 1	0.876847	0.781459	1
RIKEN cDNA 4930596D02 gene	0.876847	0.731673	1.5
Gm10176	0.876847	0.793348	1
Gm12020	0.876847	0.80438	1
Gm2959	0.876847	0.763218	1.5
vomeronasal 1 receptor pseudogene 23	0.876847	0.802954	1
interferon alpha 1	0.876847	0.803288	1
Gm19280	0.876847	0.82052	1
Gm44683	0.876847	0.802949	1
Gm44741	0.876847	0.785668	1
brain cytoplasmic RNA 1 pseudogene 1	0.876847	0.814713	1
Gm44215	0.876847	0.79744	1
synaptic vesicle glycoprotein 2 a	0.876842	0.577127	1.05882
Gm44661	0.876794	0.559105	0.916667
myosin heavy polypeptide 11 smooth muscle	0.876671	0.546449	0.933333
major histocompatibility complex class I-related	0.876543	0.528396	0.923077
hepatic nuclear factor 4 alpha opposite strand	0.876457	0.448497	0.981818
cytochrome P450 family 1 subfamily a polypeptide 2	0.87645	0.382019	0.882353
polymerase (RNA) II (DNA directed) polypeptide M	0.876391	0.390481	1
family with sequence similarity 196 member B	0.876391	0.40277	0.894737
multiple PDZ domain protein	0.876391	0.337339	1
protein kinase cGMP-dependent type I	0.876391	0.478198	0.875
olfactory receptor 975	0.876391	0.492175	0.875
Gm15986	0.876391	0.478211	0.875
olfactory receptor 268 pseudogene 1	0.876391	0.43621	1
Gm29542	0.876391	0.426053	1
Gm13226	0.876331	0.564468	1.14286
RAS guanyl releasing protein 4	0.876308	0.593331	0.933333
Smg-7 homolog nonsense mediated mRNA decay factor (C. elegans)	0.876255	0.578639	0.92
Tax1 (human T cell leukemia virus type I) binding protein 1	0.876238	0.271533	1
apolipoprotein B mRNA editing enzyme catalytic polypeptide 1	0.876238	0.299209	0.916667
histone cluster 1 H2ak	0.876238	0.266222	1
Gm11274	0.876238	0.266183	1
Gm38221	0.876238	0.297871	1
Gm42479	0.876238	0.335202	1
Gm42478	0.876238	0.335233	1
transmembrane protein 79	0.87622	0.598017	0.884615
ryanodine receptor 1 skeletal muscle	0.876177	0.577396	0.933333
activity regulated cytoskeletal-associated protein	0.876076	0.556036	1.11111
DAZ associated protein 2	0.876007	0.572488	0.833333
leucine rich repeat containing 3	0.875962	0.575727	0.965517
zinc finger protein 84	0.875868	0.566687	0.904762
syndecan 3	0.875767	0.573082	0.961538
Gm45219	0.875731	0.496321	0.952381
smoothelin	0.875652	0.398476	0.969697
K+ voltage-gated channel subfamily S 2	0.87559	0.569903	1
RIKEN cDNA 2700049A03 gene	0.875453	0.647295	1
calcium/calmodulin-dependent protein kinase I	0.875355	0.544673	0.954545
DEAH (Asp-Glu-Ala-Asp/His) box polypeptide 57	0.875306	0.508014	0.933333
jun B proto-oncogene	0.875296	0.662068	1.35
Gm4870	0.875279	0.54605	0.818182
vomeronasal 1 receptor pseudogene 59	0.87526	0.519177	1.1
solute carrier family 27 (fatty acid transporter) member 4	0.875155	0.355026	1
synovial sarcoma X breakpoint 2 interacting protein	0.875151	0.607951	0.958333
paired box 6 opposite strand 1	0.875	0.73691	1
Gm12981	0.875	0.637379	0.714286
Gm17202	0.874931	0.566453	0.846154
Gm12445	0.874918	0.517093	0.945946
EF-hand calcium binding domain 14	0.874849	0.398058	0.888889
Gm18988	0.874838	0.427379	0.875
RNA binding motif protein 26	0.874776	0.593668	0.818182
galactokinase 2	0.874749	0.786231	1
Gm1661	0.87466	0.362065	0.914894
Gm29570	0.874652	0.589779	1
solute carrier family 38 member 7	0.87465	0.357083	0.9
cortactin	0.874638	0.318872	0.857143
Gm4954	0.874531	0.3071	0.923077
sphingomyelin phosphodiesterase 3 neutral	0.874482	0.5836	0.933333
upstream transcription factor family member 3	0.87448	0.523523	0.92
Gm38249	0.874451	0.460535	0.875
programmed cell death 10	0.874411	0.555488	1
acyl-CoA thioesterase 1	0.874362	0.341938	0.882353
Gm31728	0.874328	0.553089	1
ALS2 C-terminal like	0.874236	0.454605	1
RIKEN cDNA 2810013P06 gene	0.874167	0.598955	1
DnaJ heat shock protein family (Hsp40) member C10	0.874101	0.390796	0.833333
cathepsin K	0.874101	0.420564	0.833333
Gm17023	0.874067	0.328002	0.894737
guanylate binding protein 7	0.874053	0.348674	1
GIPC PDZ domain containing family member 2	0.874018	0.395702	0.961538
homeobox D8	0.87399	0.654416	1.44444
SOGA family member 3	0.87395	0.685213	1.33333
Gm43145	0.873884	0.318933	0.882353
phosphoribosyl pyrophosphate amidotransferase	0.87388	0.577667	0.869565
Gm12205	0.873862	0.39979	1
pentraxin 4	0.873817	0.644982	0.888889
Gm9299	0.873677	0.585177	1.23529
MAP/microtubule affinity regulating kinase 1	0.873549	0.551093	1
ATPase Ca++ transporting ubiquitous	0.873454	0.543644	0.960784
expressed sequence BB365896	0.873341	0.339536	0.866667
ribosomal protein S14	0.873299	0.390569	1.04348
potassium voltage gated channel Shaw-related subfamily member 4	0.873118	0.55854	1.08333
Gm11424	0.873061	0.480626	1
Gm15381	0.872926	0.462475	1
5-hydroxytryptamine (serotonin) receptor 7	0.872907	0.524652	1
Gm14167	0.872899	0.602614	0.875
ankyrin-repeat and fibronectin type III domain containing 1	0.872793	0.453501	1
Gm12308	0.872774	0.595489	1
Gm11545	0.872658	0.491935	1.05263
tumor necrosis factor receptor superfamily member 1a	0.872654	0.548523	0.848485
RIKEN cDNA C130023A14 gene	0.872644	0.415296	0.882353
UDP glucuronosyltransferase 2 family polypeptide A3	0.872449	0.391895	1
Gm37631	0.872449	0.39456	0.875
sideroflexin 5	0.872353	0.56213	0.96
cytoplasmic FMR1 interacting protein 1	0.87227	0.36455	1
Gm13920	0.872239	0.472569	0.916667
sestrin 2	0.872123	0.556025	0.714286
Gm2860	0.872076	0.505624	1.2
alanine and arginine rich domain containing protein	0.872076	0.550936	1.2
developing brain homeobox 1	0.872076	0.490207	1
leishmanolysin-like (metallopeptidase M8 family)	0.871992	0.601871	1
Gm3370	0.871956	0.382007	0.888889
Gm34106	0.871911	0.592948	1.13333
Gm42998	0.871795	0.586598	1
Gm12201	0.871767	0.410855	0.9375
Gm44570	0.871748	0.4887	1.05
B cell leukemia/lymphoma 6	0.871735	0.531437	0.9375
adhesion G protein-coupled receptor E1	0.871654	0.258601	0.944444
Gm13315	0.871654	0.264998	1
cDNA sequence BC002189	0.871654	0.287298	1
sodium leak channel non-selective	0.871654	0.330431	0.888889
leucine-rich repeat kinase 1	0.871575	0.610997	1.16667
nuclear receptor subfamily 3 group C member 1	0.871575	0.552336	0.833333
LYR motif containing 1	0.871575	0.578267	0.875
ubiquitin-conjugating enzyme E2G 1	0.871389	0.361437	0.882353
interleukin 17A	0.871349	0.460786	1
Gm44031	0.871316	0.487927	0.846154
Gm10604	0.871245	0.530169	0.8
keratin 72	0.871162	0.498881	1
Gm15812	0.871079	0.399702	0.875
NFKB inhibitor interacting Ras-like protein 2	0.871044	0.555605	0.962963
Gm26688	0.870912	0.796028	1.5
Gm5847	0.870911	0.543291	0.925926
RIKEN cDNA 4632432E15 gene	0.870737	0.267349	0.916667
MOK protein kinase	0.87072	0.587478	1
Gm37633	0.87071	0.501935	0.875
MACRO domain containing 1	0.870627	0.579144	1
mitochondrially encoded NADH dehydrogenase 2	0.870574	1	1.12121
STE20-related kinase adaptor alpha	0.870436	0.351725	0.928571
myosin VIIA and Rab interacting protein	0.870423	0.587629	1.07143
RIKEN cDNA 2900026A02 gene	0.870367	0.556195	1.04
tubulin beta 4B class IVB pseudogene 2	0.870082	0.409013	1
homeobox C10	0.870006	0.656982	1.25
homeobox C5	0.870006	0.656974	1.25
lysophosphatidylcholine acyltransferase 3	0.870005	0.526379	0.916667
solute carrier family 46 member 2	0.869987	0.514251	0.903226
basigin	0.869952	0.437561	0.857143
Gm21978	0.869895	0.704139	1
Gm45185	0.869848	0.608664	1
syntaxin 7	0.869792	0.597061	1.1
Gm2950	0.869635	0.369528	1
Gm43601	0.869616	0.311738	0.933333
aldo-keto reductase family 1 member C13	0.869601	0.8175	1
purine rich element binding protein A	0.869478	0.670373	1
translocase of inner mitochondrial membrane 8B	0.869452	0.351345	0.941176
Gm16240	0.869426	0.328547	0.882353
ADP-ribosylation factor-like 1	0.869419	0.574074	0.947368
tetratricopeptide repeat domain 17	0.869419	0.621622	1.16667
polybromo 1	0.869338	0.582554	0.714286
mediator complex subunit 13	0.869281	0.55132	0.888889
coiled-coil domain containing 73	0.869281	0.560315	1
high mobility group nucleosomal binding domain 2 pseudogene 1	0.869281	0.619709	0.8
calpain small subunit 1	0.869262	0.457887	1
Gm24644	0.869257	0.280659	0.888889
guanylate cyclase 2d	0.869246	0.474914	0.972973
ectonucleoside triphosphate diphosphohydrolase 7	0.869205	0.52837	0.904762
ets variant 1	0.869128	0.272158	0.866667
cytochrome P450 family 4 subfamily f polypeptide 41 pseudogene	0.86911	0.554521	0.8
Gm10221	0.869055	0.511617	1.03448
2-oxoglutarate and iron-dependent oxygenase domain containing 3	0.868958	0.393376	0.904762
zinc fingers and homeoboxes 3	0.868914	0.581972	1
keratin 75	0.868871	0.527295	1
Gm694	0.868846	0.552312	1
Gm13419	0.86878	0.491153	0.882353
protein phosphatase 5 catalytic subunit	0.868704	0.459278	0.90625
RIKEN cDNA 4930550C14 gene	0.868613	0.543295	1.08696
wingless-type MMTV integration site family member 8B	0.868523	0.538379	1
ras homolog family member D	0.868512	0.607792	1.4
Gm43791	0.86844	0.519688	1.08571
ribosomal protein S15A	0.868421	0.603216	1.2
expressed sequence AA387200	0.868421	0.73398	1.1
carbonyl reductase 4	0.868248	0.441115	1.2
kelch repeat and BTB (POZ) domain containing 12	0.868248	0.473452	1
olfactory receptor 356	0.868248	0.473435	1
Gm12721	0.868248	0.487997	1
Gm15881	0.868248	0.493706	1
Gm13249	0.868248	0.507035	1
Gm37606	0.868248	0.47392	1
olfactory receptor 454 pseudogene 1	0.868248	0.441246	1.2
Gm44800	0.868248	0.448592	1.1
Rho guanine nucleotide exchange factor (GEF) 38	0.868248	0.398773	0.818182
regulatory factor X-associated protein	0.868143	0.547223	1
caspase 9	0.8681	0.464505	0.918919
Gm44752	0.868086	0.494273	0.875
Gm11875	0.867987	0.325153	1
Gm9173	0.867987	0.278848	0.933333
Gm42832	0.867987	0.312864	1
Gm17780	0.867987	0.312899	1
Gm8388	0.867987	0.325113	1
sema domain immunoglobulin domain (Ig) transmembrane domain (TM) and short cytoplasmic domain (semaphorin) 4B	0.867942	0.58603	0.8
adhesion G protein-coupled receptor B1	0.86778	0.545267	0.953488
prostaglandin D2 synthase (brain)	0.867712	0.32227	0.906977
glutathione S-transferase alpha 3	0.86767	0.542607	0.875
Gm37024	0.867597	0.508534	0.866667
Gm6820	0.867462	0.427036	0.888889
cytochrome P450 family 7 subfamily b polypeptide 1	0.867444	0.59326	1
teratocarcinoma-derived growth factor 1	0.867247	0.569984	1.05882
mitochondrially encoded NADH dehydrogenase 1	0.867089	1	1.12
serine/arginine-rich splicing factor 12	0.867083	0.746985	1.33333
Gm28266	0.867041	0.480257	0.913043
collagen type IX alpha 2	0.866933	0.409289	0.923077
neurofilament light polypeptide	0.86692	0.431137	0.928571
adrenergic receptor alpha 2a	0.866859	0.548797	0.9
abhydrolase domain containing 14A	0.866799	0.549493	0.958333
insulin-like growth factor binding protein 6	0.866708	0.541238	0.885714
cytochrome P450 family 2 subfamily ab polypeptide 1	0.866612	0.250064	0.916667
cell division cycle 7 (S. cerevisiae)	0.866548	0.613367	1
RIKEN cDNA 1700029B24 gene	0.866412	0.321366	0.944444
RIC8 guanine nucleotide exchange factor B	0.866403	0.492406	0.933333
ceramide synthase 5	0.866385	0.348174	0.894737
Gm12263	0.866227	0.511616	1
Gm44966	0.866214	0.553128	1.11111
Gm10193	0.866153	0.250266	0.944444
Gm11931	0.866123	0.302147	0.833333
CD44 antigen	0.866116	0.430145	0.892857
Gm11943	0.866104	0.32929	1.07143
SET binding factor 2	0.866091	0.553634	1.05556
Gm44157	0.86609	0.392116	1
milk fat globule-EGF factor 8 protein	0.866071	0.593897	1.125
Gm16589	0.866071	0.404585	0.833333
late cornified envelope 1G	0.865984	0.484162	0.777778
proteasome (prosome macropain) 26S subunit non-ATPase 11	0.865952	0.639694	0.875
discs large homolog 5 (Drosophila)	0.865832	0.557271	1
Gm31520	0.865832	0.581249	0.857143
dynein cytoplasmic 1 intermediate chain 2	0.865788	0.425637	0.904762
naked cuticle 2 homolog (Drosophila)	0.865769	0.55583	0.869565
inositol polyphosphate-5-phosphatase D	0.86569	0.396545	0.857143
activating transcription factor 3	0.86569	0.354345	0.8
PH domain and leucine rich repeat protein phosphatase 2	0.865471	0.491574	1
prostaglandin D2 receptor 2	0.865373	0.402743	1
potassium voltage-gated channel subfamily H (eag-related) member 8	0.865326	0.549762	0.727273
Gm15778	0.86529	0.476397	0.875
FMS-like tyrosine kinase 4	0.86529	0.506482	0.777778
Gm16148	0.865212	0.389598	0.928571
keratin 27	0.865209	0.563516	1.1
Gm8835	0.865184	0.5329	0.931034
MEIR1 treanscription regulator	0.865156	0.568014	1
UBX domain protein 2B	0.865156	0.554934	1
carboxylesterase 2C	0.865108	0.364371	0.833333
eosinophil-associated ribonuclease A family pseudogene 3	0.865108	0.349013	1
vomeronasal 2 receptor 102	0.865108	0.440872	1
small leucine-rich protein 1	0.865108	0.36073	0.833333
protein tyrosine phosphatase non-receptor type 21	0.864801	0.540146	0.869565
ATPase H+ transporting lysosomal V1 subunit C2	0.864766	0.537996	1
SECIS binding protein 2	0.864632	0.577381	1
RIKEN cDNA 6330403A02 gene	0.864629	0.47378	0.833333
glial cell line derived neurotrophic factor family receptor alpha 4	0.864612	0.430734	1
zinc finger imprinted 1	0.864494	0.558591	0.909091
Gm9006	0.864483	0.399806	1
Gm12956	0.864464	0.562157	1.25
adrenergic receptor alpha 1a	0.864288	0.555093	0.9
cyclin-dependent kinase 8	0.864278	0.561476	0.888889
RIKEN cDNA 4930518C09 gene	0.864253	0.270814	0.888889
distal-less homeobox 5	0.864174	0.541357	1.04762
Gm43065	0.86413	0.565981	1
Gm15472	0.86413	0.565994	1
Gm6681	0.864006	0.486799	0.888889
Gm45217	0.863946	0.602666	1.16667
GRAM domain containing 3	0.863916	0.360612	0.956522
Gm26636	0.863891	0.578004	1
Gm43977	0.863834	0.543575	1.125
catsper channel auxiliary subunit delta	0.863747	0.529015	1
seminal vesicle secretory protein 2	0.863741	0.268366	0.916667
Gm14116	0.863693	0.55557	1
dishevelled segment polarity protein 1	0.863586	0.576846	0.909091
TBC1 domain family member 16	0.863546	0.541629	1
lectin galactose binding soluble 8	0.863535	0.497882	0.875
zinc finger with KRAB and SCAN domains 7	0.863512	0.68416	1.16667
triggering receptor expressed on myeloid cells 2	0.863481	0.328998	0.833333
ABI gene family member 3 (NESH) binding protein	0.863481	0.362239	0.833333
Gm12089	0.863481	0.32826	0.833333
Gm11233	0.863481	0.355602	0.833333
ribosome binding factor A	0.863331	0.535027	0.769231
Gm43222	0.863248	0.337453	0.928571
proviral integration site 2	0.863241	0.358115	0.833333
solute carrier family 35 (UDP-galactose transporter) member A2	0.863241	0.357985	0.833333
Gm17800	0.863164	0.504984	1
protease serine 28	0.863163	0.470199	1
scratch family zinc finger 2	0.863122	0.545567	0.933333
polo-like kinase pseudogene 1	0.863094	0.506054	0.882353
Gm15818	0.863055	0.461204	0.833333
Gm19026	0.863014	0.552018	0.75
dihydrolipoamide branched chain transacylase E2	0.862995	0.484883	0.925926
RIKEN cDNA D030055H07 gene	0.862986	0.54345	0.842105
ring finger protein (C3H2C3 type) 6	0.862939	0.495271	0.888889
Gm6114	0.862939	0.560022	0.909091
RIKEN cDNA 1700007G11 gene	0.862866	0.532518	0.916667
RIKEN cDNA 8030423J24 gene	0.862818	0.356676	0.894737
brain abundant membrane attached signal protein 1	0.862721	0.523703	0.823529
Gm26574	0.862553	0.337277	0.863636
exoribonuclease 1	0.862486	0.284002	1
Gm28557	0.862486	0.242432	1
Gm5319	0.862486	0.261914	0.888889
tripartite motif-containing 43C	0.862486	0.265817	1
solute carrier family 51 beta subunit	0.862486	0.314609	1
olfactory receptor 1	0.862486	0.235254	1
Gm12182	0.862486	0.249626	1
Gm28666	0.862486	0.252418	1
Gm43490	0.862486	0.249658	1
Gm13836	0.862484	0.364437	0.888889
prolactin family 2 subfamily a member 1	0.862484	0.399516	1.125
TatD DNase domain containing 2	0.862466	0.543503	0.826087
timeless interacting protein	0.86246	0.580448	1
solute carrier family 7 (cationic amino acid transporter y+ system) member 14	0.862434	0.647704	2
GINS complex subunit 2 (Psf2 homolog)	0.862398	0.524411	0.948276
N(alpha)-acetyltransferase 38 NatC auxiliary subunit	0.862348	0.538052	0.8
glutamine repeat protein 1	0.862346	0.532642	1
carbohydrate (chondroitin 6/keratan) sulfotransferase 3	0.862302	0.399439	0.913043
vomeronasal 2 receptor 49	0.862265	0.512891	0.894737
Gm15387	0.862141	0.49209	1.03226
leucine rich repeat transmembrane neuronal 3	0.862127	0.601526	0.875
protein tyrosine phosphatase non-receptor type 14	0.86209	0.540452	0.909091
Gm13420	0.86209	0.588293	0.857143
lamin B1	0.86171	0.539871	1
ATP-binding cassette sub-family B	0.861703	0.51958	0.871795
Gm15587	0.861703	0.519597	0.871795
Gm44091	0.86166	0.438792	0.833333
serine/threonine kinase 39	0.861641	0.551386	0.947368
cadherin 22	0.861463	0.532749	0.896552
Gm5868	0.861428	0.539283	1.14286
tumor necrosis factor receptor superfamily member 14 (herpesvirus entry mediator)	0.8614	0.48322	0.9
CCAAT/enhancer binding protein (C/EBP) delta	0.861352	0.581574	1
Gm12875	0.861111	0.522399	1
Luc7-like	0.861111	0.722596	1
MpV17 mitochondrial inner membrane protein	0.861053	0.371872	0.848485
family with sequence similarity 149 member B	0.861015	0.525689	0.857143
cytochrome b5 type B	0.860978	0.533791	1
chemokine (C-X-C motif) receptor 6	0.860971	0.452115	0.916667
dual specificity phosphatase 26 (putative)	0.860724	0.704441	0.666667
vomeronasal 1 receptor pseudogene 107	0.860724	0.815947	0.5
oocyte specific homeobox 4 pseudogene 28	0.860724	0.701906	1.5
Gm15725	0.860719	0.330202	0.88
leukocyte receptor cluster (LRC) member 1	0.860442	0.412595	0.927273
WD repeat domain 26	0.860433	0.550174	0.75
ribisomal protein L5 pseudogene 2	0.860322	0.440045	0.972222
Gm43788	0.860296	0.54511	0.923077
DNA segment Chr 10 Wayne State University 102 expressed	0.860277	0.575776	0.944444
cDNA sequence BC025920	0.860257	0.543959	0.933333
Gm15641	0.860086	0.467854	0.948718
nonhomologous end-joining factor 1	0.860075	0.462993	0.928571
cytochrome c oxidase subunit IV isoform 2	0.860013	0.393006	1.05
sepiapterin reductase pseudogene 1	0.860013	0.422854	1
Gm43329	0.859867	0.268162	0.916667
Gm15952	0.859846	0.55832	1
Gm37717	0.859846	0.566812	0.8
Gm42532	0.859719	0.530797	1.11111
toll interacting protein	0.859585	0.315412	0.928571
Gm11367	0.859585	0.297427	1
tRNA methyltransferase 61A	0.859562	0.60958	1.1
Gm8220	0.859551	0.597571	1
serine/arginine-rich protein specific kinase 3	0.859551	0.545506	0.6
Gm2147	0.859551	0.709831	1.5
Gm8325	0.859551	0.812867	1
Gm7336	0.859344	0.442665	0.909091
Gm19566	0.859323	0.490654	1.07143
testis-specific serine kinase 1	0.8592	0.589928	1
kinase D-interacting substrate 220	0.859076	0.48381	1
serine dehydratase-like	0.859022	0.44294	0.935065
vasoactive intestinal polypeptide	0.858956	0.567706	1
olfactory receptor 1151	0.858956	0.714386	0.666667
olfactory receptor 1502	0.858956	0.57077	1
olfactory receptor 1501	0.858956	0.570763	1
trophoblast specific protein beta	0.858956	0.490164	0.8
Gm12584	0.858956	0.517003	1
Gm17026	0.858956	0.71947	0.666667
Gm38306	0.858956	0.530776	1
RNA binding motif protein 6 pseudogene 1	0.858956	0.713905	0.666667
Gm44189	0.858956	0.502107	0.8
major urinary protein 11	0.858956	0.682872	0.666667
Gm44911	0.858956	0.692486	0.666667
Gm13085	0.858956	0.692382	0.666667
Gm16567	0.858956	0.692488	0.666667
transmembrane and ubiquitin-like domain containing 1	0.858907	0.520865	0.928571
ATPase class I type 8B member 4	0.858803	0.389035	0.857143
Gm37309	0.858681	0.564583	1.07692
chloride intracellular channel 5	0.858626	0.469557	0.842105
IgLON family member 5	0.85862	0.559033	1
Gm14065	0.858557	0.309852	1
Gm6316	0.85833	0.382004	0.875
Gm13937	0.858273	0.592735	0.833333
bromodomain and PHD finger containing 3	0.858069	0.442757	0.916667
myristoylated alanine rich protein kinase C substrate	0.857881	0.543997	1.16667
RAP1 GTP-GDP dissociation stimulator 1	0.857752	0.768609	1
Gm10568	0.85773	0.5354	0.916667
Gm16101	0.85769	0.50865	1
CUB and Sushi multiple domains 1	0.857659	0.533903	1.5
Gm44193	0.857618	0.415587	0.884615
ubiquitin specific peptidase 50	0.857474	0.329097	0.95
cytochrome P450 family 2 subfamily d polypeptide 11	0.857456	0.484975	1
ubiquitin specific peptidase 35	0.857442	0.54935	0.875
centromere protein F	0.85743	0.572697	1.11111
Gm27185	0.857418	0.530608	1
Gm12693	0.857268	0.42279	1.125
Gm19058	0.857255	0.436657	0.923077
coiled-coil domain containing 102A	0.857191	0.54817	0.826087
Gm43336	0.856945	0.573662	0.875
family with sequence similarity 213 member B	0.85687	0.541891	0.625
nudC nuclear distribution protein	0.856845	0.52866	0.894737
Gm44531	0.856719	0.410143	0.9
cytotoxic granule-associated RNA binding protein 1	0.856614	0.500762	1
UDP-Gal:betaGlcNAc beta 14-galactosyltransferase polypeptide 5	0.856528	0.55155	0.857143
vomeronasal 1 receptor 169	0.856505	0.352714	1
RIKEN cDNA 2900092O11 gene	0.856434	0.529604	0.75
coiled-coil domain containing 127	0.856263	0.536384	1
phosducin-like 3	0.856248	0.574259	0.8
guanylate cyclase 1 soluble alpha 2	0.856096	0.562811	0.857143
eukaryotic translation initiation factor 1B	0.856007	0.512316	0.823529
BPI fold containing family B member 9A	0.855967	0.421598	1.07692
Gm16579	0.855817	0.412359	1
olfactory receptor 1122	0.855789	0.393828	1
Gm5832	0.855662	0.427665	0.956522
transmembrane protein 100	0.855618	0.322307	0.909091
small nuclear ribonucleoprotein polypeptide F	0.855617	0.515127	0.785714
Gm8319	0.855533	0.659347	1.13333
sema domain transmembrane domain (TM) and cytoplasmic domain (semaphorin) 6C	0.855501	0.561364	1
Gm15050	0.855494	0.5189	1
Gm14188	0.855438	0.391689	1
RIKEN cDNA 1700025C18 gene	0.855269	0.543446	1.13333
adenylate cyclase 1	0.855118	0.5262	0.884615
Gm13597	0.854758	0.487115	0.833333
Gm14173	0.854713	0.490768	1
Gm26556	0.854713	0.521646	0.75
zinc finger homeobox 3	0.85469	0.576719	1
Wilms tumor 1 homolog	0.854661	0.539976	1.09091
coiled-coil domain containing 124	0.854607	0.498666	0.863636
B cell translocation gene 3	0.85452	0.25947	1
C-type lectin domain family 11 member a	0.854452	0.520468	0.90566
isochorismatase domain containing 1	0.854369	0.507888	0.875
alkaline ceramidase 3	0.854339	0.297173	0.909091
occludin/ELL domain containing 1	0.854324	0.506731	0.869565
H3 histone family 3A opposite strand	0.854298	0.523251	0.782609
ankyrin repeat family A (RFXANK-like) 2	0.854281	0.510219	1
Gm4524	0.854253	0.477196	0.954545
acylglycerol kinase	0.854064	0.402218	0.875
olfactory receptor 565 pseudogene 1	0.854064	0.412053	1
transmembrane protein 40	0.854061	0.552556	0.933333
glucose-fructose oxidoreductase domain containing 2	0.854042	0.505949	1
Gm7238	0.854004	0.638939	0.833333
RNA binding motif protein 46 opposite strand	0.853944	0.641974	1
Gm11384	0.853801	0.496139	0.769231
Gm44678	0.853801	0.554494	1
centriolar coiled coil protein 110	0.853801	0.506205	0.833333
vomeronasal 1 receptor pseudogene 47	0.853801	0.505085	0.833333
Gm15429	0.853793	0.525107	1
biphenyl hydrolase-like (serine hydrolase breast epithelial mucin-associated antigen)	0.853654	0.31236	0.882353
Gm12425	0.853581	0.517055	0.947368
RIKEN cDNA B230206I08 gene	0.85349	0.579118	1
SYF2 homolog RNA splicing factor (S. cerevisiae)	0.85349	0.574426	0.923077
sterile alpha motif domain containing 3	0.85348	0.415161	0.857143
glutathione S-transferase theta 2	0.853459	0.52515	1
Gm9556	0.85336	0.494665	0.833333
zinc finger protein 341	0.853353	0.499044	1
mitogen-activated protein kinase 8 interacting protein 3	0.853319	0.257452	0.888889
Gm8302	0.853319	0.255367	0.888889
RIKEN cDNA 1700010K24 gene	0.853311	0.492678	1
F-box protein 25	0.853301	0.731508	1.25
suppressor of variegation 3-9 homolog 2 (Drosophila)	0.853263	0.511317	1
olfactory receptor 733	0.853249	0.69078	0.933333
solute carrier family 27 (fatty acid transporter) member 5	0.853042	0.415085	0.88
Gm2238	0.85302	0.620559	1
death inducer-obliterator 1	0.852941	0.735411	0.444444
THAP domain containing 6	0.852941	0.467805	0.928571
paternally expressed 13	0.852924	0.471007	0.935484
Gm43059	0.852893	0.52424	0.916667
Gm43215	0.852851	0.47834	0.846154
rho/rac guanine nucleotide exchange factor (GEF) 2	0.852787	0.509057	0.862069
family with sequence similarity 134 member A	0.852758	0.526328	0.892857
PTPRF interacting protein binding protein 1 (liprin beta 1)	0.852708	0.466396	0.866667
Gm2042	0.852652	0.58394	0.8
Gm44562	0.852652	0.77622	1
RIKEN cDNA 9330162G02 gene	0.852652	0.77622	1
vomeronasal 1 receptor 73	0.852652	0.768163	1
Gm18691	0.852652	0.746643	1
serine (or cysteine) peptidase inhibitor clade A member 1D	0.852652	0.751041	1
glutamate receptor ionotropic kainate 1	0.852652	0.542224	1
plasmalemma vesicle associated protein	0.852601	0.53149	0.882353
myosin IF	0.852594	0.403418	0.944444
phosphatidylinositol glycan anchor biosynthesis class F	0.85257	0.322001	0.833333
NADH dehydrogenase (ubiquinone) 1 alpha subcomplex 10	0.852421	0.567289	0.863636
kelch-like 42	0.852225	0.529491	1
Gm16271	0.852217	0.509894	1.09091
Gm9167	0.852217	0.707916	1.5
Gm21542	0.852217	0.543719	1
Gm17234	0.852154	0.277806	0.933333
nucleoporin like 2	0.852092	0.496047	1
ubiquitination factor E4A	0.852071	0.520495	0.909091
RIKEN cDNA 4930478M09 gene	0.852022	0.380403	0.916667
adaptor-related protein complex 2 beta 1 subunit	0.851925	0.605522	1
solute carrier family 41 member 2	0.851837	0.523849	0.866667
Myb/SANT-like DNA-binding domain containing 3	0.851805	0.517862	1
Gm17213	0.851779	0.457269	0.9
Gm9947	0.851779	0.382579	0.909091
thyroid hormone responsive	0.851779	0.441438	1
cDNA sequence BC048562	0.851779	0.422439	1
hook microtubule tethering protein 2	0.851722	0.594563	1.3
sphingomyelin phosphodiesterase acid-like 3A	0.851711	0.381637	1
ATPase class V type 10A	0.851669	0.368231	0.875
C-type lectin domain family 2 member h	0.851577	0.632024	1
ADP-ribosylation factor-like 2 binding protein	0.851559	0.253778	0.95
Gm25825	0.851485	0.25497	1
Gm26995	0.85141	0.474941	0.909091
peroxisomal membrane protein 4	0.851407	0.505979	1
Gm44371	0.851317	0.538094	1
Gm44190	0.851317	0.538096	1
PIN2/TERF1 interacting telomerase inhibitor 1	0.851208	0.530326	1
potassium voltage-gated channel subfamily H (eag-related) member 5	0.851207	0.491434	0.888889
vomeronasal 1 receptor 223	0.850924	0.725536	0.833333
regulatory solute carrier protein family 1 member 1	0.85083	0.369836	0.833333
ribosomal protein L10A pseudogene 1	0.850814	0.573016	1
VGF nerve growth factor inducible	0.850604	0.509339	1.14286
aarF domain containing kinase 3	0.850562	0.400673	0.944444
histone cluster 1 H4c	0.850523	0.460396	0.833333
olfactory receptor 683	0.850523	0.454812	0.833333
signal recognition particle 68	0.850478	0.550714	0.833333
Gm29241	0.850455	0.380985	1
Gm3952	0.850171	0.503422	0.8
vomeronasal 2 receptor pseudogene 77	0.850158	0.501823	0.916667
Gm7803	0.85012	0.325454	1
Gm18422	0.85012	0.29059	1
Gm13509	0.85012	0.324161	0.833333
Gm11948	0.85012	0.300508	0.909091
Gm16162	0.85012	0.393542	1
zinc finger protein 597	0.85011	0.497115	0.888889
sphingomyelin phosphodiesterase acid-like 3B	0.850056	0.30527	0.933333
Gm44431	0.849965	0.425071	0.916667
Gm12454	0.849866	0.491622	0.931034
PR domain containing 6	0.849809	0.541851	1.15385
tubulin gamma 2	0.849687	0.499366	0.9375
tweety family member 1	0.849592	0.346104	0.8125
Gm45021	0.849545	0.506331	0.956522
nuclear receptor subfamily 2 group F member 6	0.849531	0.538677	0.9
Hoxa cluster antisense RNA 3	0.849501	0.477449	0.964286
LanC (bacterial lantibiotic synthetase component C)-like 1	0.84948	0.506367	1
cysteine-serine-rich nuclear protein 2	0.849432	0.508203	0.75
keratin 222	0.849304	0.540469	1.3
CDC42 effector protein (Rho GTPase binding) 3	0.84921	0.532657	0.914286
doublecortin-like kinase 2	0.849128	0.226885	0.904762
DnaJ heat shock protein family (Hsp40) member C12	0.849033	0.519086	0.95
Gm38217	0.848945	0.427843	0.869565
glutamine synthetase pseudogene 1	0.848881	0.394528	0.901961
NSE4 homolog A SMC5-SMC6 complex component	0.848858	0.488763	0.941176
keratinocyte differentiation factor 1	0.848739	0.537698	1
5'-3' exoribonuclease 1	0.848735	0.227115	1
regulatory associated protein of MTOR complex 1	0.848706	0.444406	1.02273
MANSC domain containing 4	0.848652	0.585402	0.833333
low density lipoprotein receptor-related protein 5	0.848564	0.422758	0.9
ureidoimidazoline (2-oxo-4-hydroxy-4-carboxy-5) decarboxylase	0.848523	0.260935	0.888889
keratin 16	0.848502	0.416528	0.909091
phospholipid phosphatase 3	0.848318	0.325119	0.909091
hairy and enhancer of split 1 (Drosophila)	0.848258	0.356581	0.885714
UDP glucuronosyltransferase 1 family polypeptide A5	0.848255	0.497217	0.857143
cytochrome P450 family 2 subfamily d polypeptide 40	0.848219	0.256426	1
potassium channel tetramerisation domain containing 11	0.848024	0.420992	0.904762
Gm42669	0.847839	0.269702	0.882353
Gm17182	0.847764	0.507441	0.868421
ubiquitin-conjugating enzyme E2O	0.847716	0.490841	1
Gm28530	0.847706	0.496619	0.894737
replication protein A2	0.847633	0.314727	0.88
Gm14335	0.847613	0.464899	0.909091
SAFB-like transcription modulator	0.847582	0.542674	1
Gm43103	0.847516	0.302989	0.826087
BCL2-like 1	0.847497	0.317689	0.875
Gm42967	0.847497	0.408659	0.875
kinesin family member 16B	0.847495	0.517452	1
PHD and ring finger domains 1	0.847492	0.499124	0.866667
transducin (beta)-like 3	0.847195	0.504225	0.866667
Gm11933	0.847188	0.70501	1
family with sequence similarity 234 member A	0.847095	0.679462	1
zinc finger protein 810	0.847095	0.592649	1
ret finger protein-like 4	0.847052	0.539885	1
acid phosphatase 6 lysophosphatidic	0.846954	0.416724	0.911765
SAP domain containing ribonucleoprotein	0.84673	0.474404	0.8125
serine (or cysteine) peptidase inhibitor clade B member 6a	0.846673	0.367497	0.909091
kelch-like 30	0.846591	0.505278	1.03175
proline-rich coiled-coil 2C	0.846491	0.70177	0.8
ribosomal protein S2	0.846289	0.371408	0.866667
glutamate decarboxylase-like 1	0.846289	0.375824	1
NK6 homeobox 1	0.846154	0.808031	1
RIKEN cDNA A930018P22 gene	0.846059	0.497683	0.888889
solute carrier family 7 (cationic amino acid transporter y+ system) member 7	0.846025	0.578043	0.857143
solute carrier family 5 (neutral amino acid transporters system A) member 4b	0.845977	0.494149	0.882353
leucine rich repeat containing 8 family member C	0.845951	0.502437	0.777778
secreted and transmembrane 1A	0.845842	0.478176	0.823529
collagen type VI alpha 1	0.845838	0.528964	1.05556
trafficking protein kinesin binding 2	0.845809	0.534097	0.833333
PAS domain containing serine/threonine kinase	0.845687	0.491402	0.923077
Gm19065	0.845679	0.561335	1.33333
Gm10428	0.845536	0.440539	0.918919
heterogeneous nuclear ribonucleoprotein A3	0.845488	0.356827	1
BTB (POZ) domain containing 8	0.845488	0.297051	0.909091
olfactory receptor 171	0.845488	0.40907	0.875
defensin beta 48	0.845488	0.487577	1
apolipoprotein C-I	0.845477	0.485521	0.857143
nucleobindin 2	0.845446	0.640476	1.05263
NK2 homeobox 5	0.845386	0.653851	1.33333
Gm42736	0.845321	0.538339	1
RIKEN cDNA 4931406C07 gene	0.845309	0.562963	0.875
Gm11191	0.845188	0.484373	0.909091
RIKEN cDNA E130116L18 gene	0.844961	0.734715	1
SMC hinge domain containing 1	0.844895	0.447847	0.863636
cytochrome P450 family 2 subfamily d polypeptide 37 pseudogene	0.844688	0.292842	0.941176
suppressor of cytokine signaling 7	0.844633	0.522914	0.857143
fructose bisphosphatase 1	0.844612	0.690691	1.14286
Gm43463	0.844576	0.564491	0.928571
galectin-related inter-fiber protein	0.844414	0.415882	0.839286
fibronectin type III domain containing 3B	0.844411	0.493063	0.862069
MRS2 magnesium transporter	0.844318	0.461508	0.857143
olfactory receptor 51	0.844318	0.485041	1
keratocan	0.84415	0.327392	0.777778
tRNA methyltransferase 6	0.844021	0.541658	0.833333
RIKEN cDNA C030017D09 gene	0.844012	0.41182	0.956522
pterin 4 alpha carbinolamine dehydratase/dimerization cofactor of hepatocyte nuclear factor 1 alpha (TCF1) 1	0.843831	0.276391	0.894737
RIKEN cDNA 1700030K09 gene	0.84375	0.670428	1
Gm4605	0.84375	0.553365	1
NACHT and WD repeat domain containing 2	0.843524	0.466365	0.875
coiled-coil domain containing 172	0.843524	0.423943	0.75
olfactory receptor 317	0.84347	0.674665	1
Gm12432	0.84347	0.525957	1
H6 homeobox 2	0.843444	0.756179	0.8
sorting nexing 24	0.843409	0.427875	1
Gm26807	0.843324	0.45545	0.875
FK506 binding protein 6	0.843223	0.327768	0.916667
Gm37925	0.843188	0.497623	0.875
fibrillarin-like 1	0.843121	0.515669	1.11111
SDE2 telomere maintenance homolog (S. pombe)	0.843109	0.566262	1.07143
Gm44811	0.842841	0.214045	1
olfactory receptor 788	0.842829	0.740745	1
gremlin 2 DAN family BMP antagonist	0.842829	0.74788	1
signal peptide CUB domain EGF-like 1	0.842787	0.487157	1.0303
PX domain containing serine/threonine kinase	0.842767	0.541846	1
Gm12115	0.842767	0.531325	1.2
myeloid/lymphoid or mixed-lineage leukemia translocated to 10	0.842676	0.498194	0.818182
Gm11560	0.842632	0.460335	1
Gm10051	0.842569	0.498338	0.785714
ArfGAP with SH3 domain ankyrin repeat and PH domain 3	0.84243	0.48207	0.92
neurogenin 3	0.842313	0.507129	1.25
family with sequence similarity 13 member B	0.842291	0.482945	0.933333
Gm9972	0.842271	0.598719	0.8
olfactory receptor 397	0.842271	0.518447	1
Gm17232	0.842247	0.545013	0.866667
structural maintenance of chromosomes 3	0.842131	0.535301	1
nuclear transport factor 2 pseudogene 1	0.842131	0.535301	1
ribosomal protein S4-like pseudogene	0.842051	0.374868	0.916667
Gm42499	0.842047	0.444614	1
INO80 complex subunit D	0.84202	0.493864	0.818182
S-adenosylhomocysteine hydrolase-like 1	0.841897	0.442247	1
Gm9266	0.841897	0.442246	1
olfactory receptor 1283	0.841897	0.443256	1
nucleoporin 43	0.841718	0.517002	0.826087
testis expressed 30	0.841689	0.560095	0.75
ect2 oncogene	0.841661	0.676412	1
Gm13529	0.841587	0.462	1.11111
Gm12751	0.841584	0.224601	0.866667
PAX interacting (with transcription-activation domain) protein 1	0.841326	0.546348	1
Gm13524	0.84132	0.453566	0.826087
Gm44762	0.841307	0.394729	1.04348
Gm10638	0.84127	0.530359	1.25
Gm43111	0.84116	0.443457	0.933333
Gm6105	0.841114	0.4713	1
bromodomain containing 3	0.841017	0.580975	1
opsin 4 (melanopsin)	0.840977	0.479862	0.897436
nucleoredoxin-like 2	0.840869	0.475724	0.958333
PR domain containing 9	0.840772	0.26564	0.857143
cilia and flagella associated protein 97	0.84077	0.381086	0.95
vomeronasal 1 receptor 176	0.840764	0.531114	1
potassium voltage-gated channel Isk-related subfamily gene 4	0.84061	0.392074	1.1
Gm12884	0.840561	0.360492	0.833333
Gm12885	0.840561	0.360526	0.833333
Gm12889	0.840561	0.360568	0.833333
cytochrome P450 family 2 subfamily j polypeptide 9	0.840561	0.340997	0.875
Gm12748	0.840531	0.486306	1
proteasome (prosome macropain) assembly chaperone 2	0.840256	0.77586	0.666667
arachidonate lipoxygenase 3	0.840128	0.855721	1.66667
TRAF3 interacting protein 2	0.83993	0.344337	0.833333
Gm42869	0.83993	0.314562	0.833333
Gm13748	0.83993	0.287988	0.833333
Gm43462	0.83993	0.314356	0.833333
1-acylglycerol-3-phosphate O-acyltransferase 3	0.83981	0.421079	0.736842
Gm37695	0.839744	0.614442	1.5
zinc finger protein 395	0.839744	0.506795	0.833333
transmembrane emp24 domain containing 8	0.839556	0.385438	0.84
armadillo repeat containing 9	0.839414	0.25433	1
otoconin 90	0.839228	0.494899	0.75
interferon alpha 11	0.839228	0.46178	0.75
interferon alpha 7	0.839228	0.461787	0.75
ADP-ribosylation factor-like 2	0.839104	0.491271	0.923077
RIKEN cDNA D830025C05 gene	0.839083	0.514448	0.875
Gm15656	0.838994	0.415958	0.875
cell division cycle 37-like 1	0.838771	0.496753	0.888889
phospholipase B domain containing 1	0.83871	0.386606	0.923077
leucine rich repeat and Ig domain containing 4	0.838637	0.377739	0.916667
DEAD (Asp-Glu-Ala-Asp) box polypeptide 42	0.838615	0.499472	0.909091
receptor (TNFRSF)-interacting serine-threonine kinase 2	0.838615	0.676531	1
Gm42663	0.838514	0.26405	0.823529
SET nuclear oncogene	0.838497	0.48407	0.875
ribosomal protein L13 pseudogene 6	0.838478	0.523806	0.818182
ribosomal protein L19	0.838471	0.513677	0.965517
Gm44860	0.838254	0.495127	0.882353
T cell immunoreceptor with Ig and ITIM domains	0.838252	0.348385	1
serine peptidase inhibitor Kazal type 5	0.838219	0.253425	1
hepatoma-derived growth factor	0.838188	0.501335	1
neuropilin 1	0.838188	0.501324	1
succinate dehydrogenase complex assembly factor 2	0.838188	0.496764	1
twist basic helix-loop-helix transcription factor 1	0.838188	0.821121	2
olfactory receptor 680 pseudogene 1	0.838188	0.755369	1
Gm18159	0.838188	0.755255	1
Gm38022	0.838188	0.755046	1
Gm29736	0.838188	0.754721	1
Gm37935	0.838188	0.672535	1
RIKEN cDNA 4930444G20 gene	0.838129	0.364574	0.833333
Gm12403	0.837978	0.328462	0.833333
Gm4895	0.837696	0.491643	0.869565
Gm11543	0.83769	0.505055	0.846154
adaptor-related protein complex AP-4 epsilon 1	0.837511	0.488841	0.8125
tetratricopeptide repeat ankyrin repeat and coiled-coil containing 2	0.837398	0.565287	1
leucine rich repeat containing 10B	0.837345	0.493181	0.954545
discs large (Drosophila) homolog-associated protein 2	0.837321	0.545814	0.9
adrenomedullin	0.83724	0.522596	1.09524
Gm16272	0.83724	0.493647	0.9
transducin (beta)-like 2	0.83717	0.453771	1
Gm43969	0.836957	0.781918	1
solute carrier family 35 member E2	0.836847	0.468481	0.923077
Gm43219	0.836759	0.697443	1
Gm8145	0.836741	0.437495	0.911765
docking protein 6	0.836735	0.767156	2
Gm18256	0.836714	0.478271	1.1
vasoactive intestinal peptide receptor 2	0.836601	0.75872	1
dual specificity phosphatase 23	0.836601	0.516106	1
neurexophilin and PC-esterase domain family member 2	0.836601	0.483209	1
Gm7041	0.836601	0.77542	1
olfactory receptor 1384	0.836601	0.692353	1
RIKEN cDNA 1700120B22 gene	0.836601	0.516159	1
vomeronasal 2 receptor 15	0.836601	0.765729	1
Gm8005	0.836601	0.744168	1
leucine rich repeat protein 3 neuronal	0.836573	0.297966	0.857143
Gm44850	0.836512	0.452877	0.9375
small ArfGAP 1	0.836507	0.479013	0.789474
olfactory receptor 640	0.836489	0.31312	0.833333
Gm6450	0.83631	0.339663	0.875
Gm44216	0.836224	0.490895	1
Gm44420	0.836224	0.490896	1
calcium channel voltage-dependent beta 3 subunit	0.836182	0.491389	0.969697
calcium/calmodulin-dependent protein kinase ID	0.836142	0.502861	0.875
olfactory receptor 399	0.836142	0.520967	1
membrane-spanning 4-domains subfamily A member 2	0.836066	0.73761	1
Meis homeobox 2	0.835958	0.672573	0.6
serine carboxypeptidase 1 opposite strand	0.835921	0.506563	1.16667
RIKEN cDNA A230046K03 gene	0.835796	0.761803	1
runt related transcription factor 2	0.835796	0.49247	1
MAS-related GPR member B2	0.835796	0.764949	1
zinc finger protein 772	0.835796	0.7619	1
Gm7266	0.835796	0.759281	1
Gm5940	0.835796	0.740964	1
olfactory receptor 1015	0.835796	0.74105	1
olfactory receptor 1427	0.835796	0.761803	1
olfactory receptor 400 pseudogene 1	0.835796	0.740965	1
Gm7271	0.835796	0.501805	1.5
Gm5335	0.835796	0.701229	1.5
Gm5731	0.835796	0.786035	1
Gm9496	0.835796	0.691504	0.666667
zinc finger protein 264	0.835796	0.753279	1
leukemia NUP98 fusion partner 1	0.835796	0.761803	1
SPRY domain containing 3	0.835796	0.486096	0.9
clathrin interactor 1	0.835796	0.467917	0.833333
RIKEN cDNA E330021D16 gene	0.835796	0.484125	0.857143
Gm8793	0.835796	0.683581	1.5
Gm44101	0.835796	0.535453	0.75
RIKEN cDNA 1600015I10 gene	0.835713	0.449106	0.866667
solute carrier family 1 (high affinity aspartate/glutamate transporter) member 6	0.835681	0.51205	1
lipase family member M	0.83561	0.455809	0.857143
CREB/ATF bZIP transcription factor	0.835526	0.462461	1
RIKEN cDNA 9330159F19 gene	0.835526	0.445771	1
vacuolar protein sorting 13D	0.835526	0.608445	0.875
Gm12024	0.835479	0.485822	0.916667
Gm5174	0.835474	0.757156	1
protein O-fucosyltransferase 1	0.835448	0.511881	1
family with sequence similarity 149 member A	0.835377	0.362321	0.9375
UEV and lactate/malate dehyrogenase domains	0.835329	0.462765	1
synapse differentiation inducing 1	0.83531	0.388815	1
acid-sensing (proton-gated) ion channel family member 5	0.83531	0.441447	1.2
peripheral myelin protein 2	0.83531	0.404304	1
Gm8354	0.83531	0.443471	1
Gm43507	0.83531	0.388961	0.833333
Gm9251	0.835248	0.62934	1
RIKEN cDNA 4930420N18 gene	0.835217	0.341316	0.909091
5' nucleotidase ecto	0.835187	0.321092	0.9375
Gm43478	0.835187	0.265485	0.777778
Gm13498	0.835187	0.320784	0.875
Gm25913	0.835187	0.293649	0.875
FYN binding protein	0.835165	0.240012	0.888889
Gm43773	0.835165	0.302799	0.818182
zinc finger CCHC domain containing 9	0.83508	0.262346	1
growth factor receptor bound protein 10	0.834983	0.278417	1
serine/arginine-rich splicing factor 5	0.834983	0.251186	0.833333
WW domain containing adaptor with coiled-coil	0.834983	0.251198	1
CWF19-like 2 cell cycle control (S. pombe)	0.834983	0.251338	1
IQ motif containing GTPase activating protein 1	0.834983	0.200343	0.888889
dedicator of cytokinesis 11	0.834983	0.280191	1
DEAD (Asp-Glu-Ala-Asp) box polypeptide 60	0.834983	0.251349	1
solute carrier family 9 (sodium/hydrogen exchanger) member 8	0.834983	0.251228	0.833333
glycoprotein integral membrane 1	0.834983	0.251803	0.833333
Pigy upstream reading frame	0.834983	0.251811	1
myeloid leukemia factor 1	0.834983	0.251238	1
X-linked lymphocyte-regulated	0.834983	0.251139	1
coiled-coil serine rich 2	0.834983	0.278451	1
LanC (bacterial lantibiotic synthetase component C)-like 2	0.834983	0.251292	1
myb-like SWIRM and MPN domains 1	0.834983	0.25176	0.833333
phosphodiesterase 7A	0.834983	0.282204	1
triggering receptor expressed on myeloid cells-like 2	0.834983	0.280928	1
PHD finger protein 20-like 1	0.834983	0.251174	1
Gm10916	0.834983	0.193921	0.833333
RIKEN cDNA 2610021A01 gene	0.834983	0.251348	1
ADP-ribosylation factor-like 14	0.834983	0.278447	1
Gm43489	0.834983	0.27861	1
mitochondrial ribosomal protein S33	0.834983	0.278478	1
betaine-homocysteine methyltransferase	0.834983	0.278428	1
Gm5559	0.834983	0.196676	1
Gm44704	0.834983	0.201759	1
profilin family member 4	0.834983	0.251228	0.833333
bile acid-Coenzyme A: amino acid N-acyltransferase	0.834983	0.278474	1
mitochondrial transcription termination factor 1b	0.834983	0.278542	1
zinc finger and SCAN domain containing 30	0.834983	0.251741	1
Gm37720	0.834983	0.278633	1
Gm18210	0.834983	0.28016	1
arylsulfatase J	0.834983	0.278478	1
ATPase H+ transporting lysosomal V1 subunit G3	0.834983	0.251167	1
Gm9008	0.834983	0.251576	1
MGAT4 family member C	0.834983	0.281774	1
crystallin gamma F	0.834983	0.278566	1
cystatin 9	0.834983	0.280717	1
cystatin A1	0.834983	0.27848	1
olfactory receptor 922	0.834983	0.278706	0.833333
defensin beta 9	0.834983	0.278517	1
olfactory receptor 352	0.834983	0.278394	1
olfactory receptor 137	0.834983	0.278511	1
family with sequence similarity 71 member D	0.834983	0.278376	0.833333
transmembrane protease serine 11c	0.834983	0.278495	0.833333
vomeronasal 1 receptor 83	0.834983	0.251107	1
vomeronasal 1 receptor 27	0.834983	0.282252	1
vomeronasal 1 receptor 168	0.834983	0.280143	1
olfactory receptor 1216	0.834983	0.282203	1
cytochrome P450 family 2 subfamily j polypeptide 7 pseudogene 3	0.834983	0.25176	0.833333
Gm12635	0.834983	0.251253	1
Gm15799	0.834983	0.281352	1
cytochrome P450 family 4 subfamily a polypeptide 29 pseudogene 1	0.834983	0.278525	0.833333
Gm12085	0.834983	0.251793	1
Gm12400	0.834983	0.196633	1
Gm11652	0.834983	0.278349	1
Gm12012	0.834983	0.251197	1
Gm5724	0.834983	0.278461	1
Gm13962	0.834983	0.251742	1
RIKEN cDNA 1700061E18 gene	0.834983	0.281563	0.833333
Gm15882	0.834983	0.278707	1
Gm3287	0.834983	0.282162	1
Gm4862	0.834983	0.282204	1
Gm17482	0.834983	0.280124	1
vomeronasal 2 receptor 85	0.834983	0.282094	1
Gm20637	0.834983	0.280505	1
Gm9476	0.834983	0.282065	1
olfactory receptor 1281	0.834983	0.251222	1
Gm21834	0.834983	0.282218	0.833333
olfactory receptor 204	0.834983	0.251708	1
olfactory receptor 832	0.834983	0.278713	1
Gm6931	0.834983	0.28114	1
Gm9192	0.834983	0.251673	1
Gm8048	0.834983	0.280108	1
Gm14496	0.834983	0.278418	1
Gm7356	0.834983	0.282186	1
Gm35323	0.834983	0.280293	1
Gm37551	0.834983	0.28204	1
Gm37122	0.834983	0.251195	1
Gm38234	0.834983	0.251181	1
Gm36993	0.834983	0.251356	0.833333
RIKEN cDNA E030026E10 gene	0.834983	0.282232	1
Gm43436	0.834983	0.280304	1
Gm43537	0.834983	0.251744	1
Gm5715	0.834983	0.280328	1
Gm42451	0.834983	0.278469	1
Gm42680	0.834983	0.251789	1
Gm8099	0.834983	0.251271	1
Gm42613	0.834983	0.280343	1
Gm42652	0.834983	0.251779	0.833333
Gm36378	0.834983	0.280128	1
Gm44268	0.834983	0.278654	1
Gm44133	0.834983	0.251341	0.833333
Gm43897	0.834983	0.282237	1
Gm45078	0.834983	0.251319	1
Gm45209	0.834983	0.278486	1
Gm18195	0.834983	0.281992	1
Gm45049	0.834983	0.281746	1
Gm37522	0.834983	0.193878	0.833333
Gm12013	0.834983	0.251773	0.833333
polymerase (RNA) III (DNA directed) polypeptide G	0.834983	0.282132	1
Gm21040	0.834983	0.278577	1
Gm11824	0.834983	0.278499	1
Gm11460	0.834829	0.249816	0.882353
Gm7675	0.834643	0.286696	0.888889
Gm38327	0.834409	0.485853	0.916667
Gm9772	0.834379	0.694744	0.857143
activating transcription factor 5	0.834353	0.54585	0.875
cDNA sequence BC030336	0.83435	0.424072	0.882353
pescadillo ribosomal biogenesis factor 1	0.834347	0.28149	0.777778
cytochrome P450 family 19 subfamily a polypeptide 1	0.834344	0.360378	0.944444
nuclear receptor binding factor 2	0.834152	0.317387	0.8
transforming growth factor beta regulated gene 4	0.834076	0.526518	1
small nucleolar RNA host gene 9	0.833962	0.453935	0.95
prostate and testis expressed 3	0.8339	0.416755	0.863636
transmembrane protein 263	0.833878	0.557703	1.33333
polymerase (RNA) II (DNA directed) polypeptide G	0.833729	0.562059	1.25
defensin beta 42	0.83368	0.400656	0.75
hairy and enhancer of split 7 (Drosophila)	0.833666	0.650894	1
mortality factor 4 like 1	0.833504	0.516846	1
hemoglobin X alpha-like embryonic chain in Hba complex	0.833489	0.480837	0.916667
Gm43814	0.833357	0.564343	1
Gm17837	0.83308	0.668831	0.666667
SH3 binding domain protein 5 like	0.832936	0.599077	0.888889
Gm11149	0.832741	0.344493	1
protein (peptidyl-prolyl cis/trans isomerase) NIMA-interacting 1	0.832729	0.564564	1.08333
diacylglycerol O-acyltransferase 1	0.832685	0.492665	1.09091
Gm10801	0.832623	0.313624	0.833333
Gm14028	0.832623	0.399142	0.833333
Gm18840	0.832016	0.367104	0.9
solute carrier family 38 member 1	0.831968	0.473761	0.88
ATP/GTP binding protein-like 1	0.831839	0.429025	0.888889
RIKEN cDNA A230083G16 gene	0.831812	0.481376	1
Gm5510	0.831812	0.369119	0.892857
RIKEN cDNA A830092H15 gene	0.831691	0.693499	1.25
3-hydroxyisobutyrate dehydrogenase	0.831672	0.501843	1
Gm12854	0.831612	0.376609	0.8125
zinc finger protein 580	0.831533	0.307751	0.8
NHP2 ribonucleoprotein	0.831512	0.455099	0.96
Gm9697	0.831508	0.279662	0.833333
Gm16380	0.83134	0.346657	0.823529
sterile alpha motif domain containing 5	0.831325	0.568218	1
serum/glucocorticoid regulated kinase 3	0.831295	0.516371	0.777778
synovial sarcoma translocation Chromosome 18	0.831295	0.521615	0.75
RAD50 interactor 1	0.831271	0.538052	0.888889
Gm3699	0.831191	0.370027	0.815789
solute carrier family 5 (sodium/glucose cotransporter) member 12	0.831129	0.345638	0.833333
zinc finger BED type containing 4	0.831005	0.531333	0.941176
histocompatibility 2 class II antigen E beta	0.830929	0.437078	1
CD6 antigen	0.830748	0.415118	0.833333
TBC1 domain family member 13	0.830717	0.503014	0.818182
zyg-11 related cell cycle regulator	0.830717	0.503024	0.818182
Gm5997	0.830629	0.291114	0.863636
plexin domain containing 1	0.830622	0.488526	0.947368
nocturnin	0.830582	0.436457	0.875
2'-5' oligoadenylate synthetase 1E	0.830396	0.445153	1
transmembrane protein 50B	0.830373	0.473243	0.777778
RAD9 checkpoint clamp component B	0.830262	0.48655	1.1
nuclear factor I/A	0.830117	0.467252	0.846154
Gm15561	0.830037	0.299402	0.818182
Gm42978	0.829975	0.466148	0.862069
methyltransferase like 4	0.829932	0.450175	0.75
leucine rich repeat containing 1	0.829932	0.466372	1.07143
prolactin family 2 subfamily b member 1	0.829853	0.491897	0.8
leucine rich repeat containing 61	0.829642	0.476271	0.833333
leucine rich repeat containing 34	0.829545	0.46644	0.857143
NIMA (never in mitosis gene a)-related expressed kinase 4	0.829499	0.440851	0.92
ubiquitin specific peptidase 53	0.829468	0.559233	0.857143
phospholipase C-like 2	0.829443	0.502737	0.944444
Gm12252	0.829396	0.518364	1
Gm12251	0.829396	0.518362	1
Gm11491	0.829352	0.197136	0.866667
heterogeneous nuclear ribonucleoprotein M	0.829211	0.250369	0.928571
RIKEN cDNA 5530400K19 gene	0.829127	0.515511	1
Gm14293	0.82907	0.42186	0.931034
A kinase (PRKA) anchor protein 5	0.829053	0.361702	0.860465
regulator of G-protein signaling 4	0.829043	0.466975	0.888889
tripartite motif-containing 10	0.829003	0.45083	1.0625
myoneurin	0.828962	0.490843	0.833333
golgi SNAP receptor complex member 1	0.828859	0.449412	0.954545
FERM RhoGEF (Arhgef) and pleckstrin domain protein 1 (chondrocyte-derived)	0.828767	0.51563	0.777778
PRAME family member 25	0.828735	0.50126	0.875
Gm43022	0.828722	0.499196	1
2'-5' oligoadenylate synthetase-like 2	0.828421	0.267487	0.777778
interleukin 1 receptor type II	0.828314	0.37512	1
Gm6245	0.828289	0.287294	0.882353
Gm18801	0.828235	0.275777	0.809524
CTTNBP2 N-terminal like	0.828212	0.499707	0.833333
mesenchyme homeobox 2	0.828137	0.567954	0.666667
Gm37079	0.828078	0.268241	0.95
hornerin	0.827883	0.279889	1
Gm12261	0.827776	0.504763	1
FYVE RhoGEF and PH domain containing 3	0.827754	0.477377	0.882353
RAB39 member RAS oncogene family	0.827688	0.417087	1
RIKEN cDNA 4930448K20 gene	0.827586	0.749547	1
Gm29240	0.827561	0.212041	0.833333
ubiquitin-conjugating enzyme E2H	0.827425	0.286544	0.833333
CCAAT/enhancer binding protein zeta	0.827075	0.386657	0.809524
Gm5898	0.826818	0.226245	0.9
olfactomedin-like 2A	0.826739	0.480073	0.857143
HORMA domain containing 2	0.826636	0.346775	0.909091
selectin endothelial cell	0.826464	0.412584	0.95
interferon induced protein with tetratricopeptide repeats 1B like 2	0.826288	0.478219	0.833333
vomeronasal 1 receptor 38	0.826046	0.433795	1.14286
ST8 alpha-N-acetyl-neuraminide alpha-28-sialyltransferase 2	0.825986	0.529357	1
Gm6811	0.825986	0.493291	0.8
Gm37330	0.825986	0.438626	0.777778
cyclin-dependent kinase 7	0.825876	0.402686	0.882353
Gm15696	0.825816	0.219704	0.888889
RIKEN cDNA E330037G11 gene	0.825612	0.241806	0.894737
olfactory receptor 1410	0.825537	0.260706	0.909091
zinc finger protein 11	0.825378	0.233525	0.777778
MAS-related GPR member C pseudogene	0.825378	0.233553	0.777778
Gm43367	0.825378	0.254329	0.777778
minichromosome maintenance complex component 6	0.825378	0.208336	1
Gm7731	0.825378	0.28493	0.833333
Gm11850	0.825378	0.334275	0.833333
Gm16134	0.825378	0.279663	0.833333
Gm42459	0.825378	0.205227	1
Gm42923	0.825378	0.269447	0.888889
Gm5539	0.825358	0.164964	0.916667
sirtuin 4	0.825301	0.483243	1
Gm17174	0.825295	0.241958	0.971429
vomeronasal 1 receptor pseudogene 69	0.825159	0.410087	0.888889
poly(rC) binding protein 4	0.825016	0.463627	0.888889
Gm11432	0.824673	0.361532	1
vitrin	0.824561	0.396534	1.05556
solute carrier organic anion transporter family member 2a1	0.824561	0.455471	1.11111
Gm11973	0.82438	0.478013	1
methyltransferase like 2	0.824088	0.395304	0.904762
SH3-domain binding protein 4	0.823982	0.200019	1
potassium channel tetramerisation domain containing 8	0.823982	0.182552	1
Gm37385	0.823982	0.184716	1
focadhesin	0.823894	0.456309	0.833333
sorbitol dehydrogenase	0.823848	0.442289	1
regulating synaptic membrane exocytosis 1	0.823806	0.449027	0.923077
interleukin 7	0.823766	0.714039	1
protocadherin alpha subfamily C 2	0.823766	0.514423	0.75
Gm4873	0.823766	0.546849	1.28571
Gm38006	0.823695	0.541042	0.857143
Gm7145	0.823695	0.456275	1
Gm43285	0.823695	0.489717	0.857143
zinc finger protein 28	0.823695	0.430804	1
Gm44923	0.823674	0.264735	1
UBX domain protein 11	0.823384	0.544353	1
adhesion G protein-coupled receptor A3	0.823322	0.312742	0.8
secreted frizzled-related protein 1	0.823136	0.438497	0.857143
astrotactin 2	0.823113	0.479332	1
zinc finger DHHC domain containing 20	0.823037	0.4867	1
Gm14247	0.822964	0.501864	0.857143
Gm9195	0.822907	0.259337	0.954545
Gm42969	0.822765	0.351941	0.842105
Gm11461	0.822652	0.471681	1.06667
RIKEN cDNA A130051J0 gene	0.822556	0.402686	1
Gm15574	0.822496	0.41206	1.11111
family with sequence similarity 187 member B	0.822429	0.44424	0.802632
guanine nucleotide binding protein (G protein) gamma transducing activity polypeptide 2	0.82242	0.460907	1.13684
asparaginyl-tRNA synthetase	0.822363	0.509704	0.846154
leucine rich repeat containing 23	0.82226	0.436431	0.9375
microtubule-associated protein 6	0.822235	0.45184	0.888889
family with sequence similarity 13 member A	0.822134	0.403549	1
oocyte specific homeobox 7	0.822134	0.471926	1
Gm11872	0.821878	0.474748	0.7
Gm10959	0.82185	0.453135	0.814815
CD248 antigen endosialin	0.821758	0.456802	1
Src-like-adaptor 2	0.821674	0.370242	0.846154
cyclic AMP-regulated phosphoprotein 21	0.82156	0.471323	0.866667
asparagine-linked glycosylation 5 (dolichyl-phosphate beta-glucosyltransferase)	0.821527	0.542807	0.833333
Gm44802	0.821381	0.423643	1
carcinoembryonic antigen-related cell adhesion molecule 18	0.821301	0.44669	1.0625
solute carrier family 30 (zinc transporter) member 6	0.821232	0.167945	1
integrin alpha X	0.821232	0.201062	0.916667
guanine nucleotide binding protein (G protein) gamma 5	0.821232	0.197627	1
RIKEN cDNA 9430092D12 gene	0.821232	0.157597	1
Gm37145	0.821167	0.47898	1.05882
von Hippel-Lindau tumor suppressor	0.821156	0.248919	0.833333
Gm44199	0.821156	0.248899	0.833333
transmembrane protein 206	0.821154	0.419205	0.875
Gm28492	0.821109	0.502622	0.6
Gm44616	0.821109	0.453411	0.833333
Gm16838	0.820964	0.534283	0.857143
paired-like homeobox 2a	0.820937	0.78469	3
prospero homeobox 1 opposite strand	0.820928	0.450182	0.882353
COP9 signalosome subunit 8	0.820817	0.34522	0.857143
increased sodium tolerance 1 homolog (yeast)	0.820472	0.332807	1
pleckstrin homology domain containing family F (with FYVE domain) member 2	0.820329	0.640857	0.9
IMP2 inner mitochondrial membrane peptidase-like (S. cerevisiae)	0.820144	0.257291	0.833333
Gm6884	0.820144	0.280584	1
Gm15914	0.820144	0.259793	0.833333
trace amine-associated receptor 7F	0.820144	0.280607	1
leucine rich repeat protein 1	0.820109	0.463527	0.714286
Gm28940	0.81997	0.322871	0.944444
claudin 9	0.819953	0.605007	1
Gm12375	0.819931	0.476543	1.14286
cytochrome c oxidase assembly protein 11	0.819864	0.526161	1
Gm2213	0.819782	0.338687	0.875
Gm5112	0.819755	0.571085	0.571429
vomeronasal 2 receptor 68	0.819652	0.310502	1
oocyte secreted protein 3	0.819625	0.513669	1
Gm26183	0.819625	0.513678	1
Gm25443	0.819625	0.513683	1
ATPase H+ transporting lysosomal V1 subunit G1	0.819508	0.505179	0.8
immediate early response 2	0.819413	0.465475	1.11111
mitogen-activated protein kinase kinase 3	0.819306	0.432362	0.952381
WD repeat and FYVE domain containing 2	0.819219	0.395891	0.941176
activin receptor IIB	0.81905	0.504996	0.833333
protein tyrosine phosphatase receptor type D	0.819005	0.47133	1
SWI/SNF related matrix associated actin dependent regulator of chromatin subfamily a member 4	0.818653	0.459491	0.9
Gm37610	0.818578	0.443502	0.75
T cell receptor beta variable 7	0.818578	0.443412	0.75
glucose-fructose oxidoreductase domain containing 1	0.818446	0.437412	0.888889
cytochrome P450 family 39 subfamily a polypeptide 1	0.818443	0.434702	1
Gm13430	0.818329	0.221469	0.777778
immunoglobulin heavy constant gamma 2C	0.817961	0.441976	0.8
Gm4847	0.817843	0.224582	0.916667
tripartite motif-containing 69	0.817813	0.42903	0.923077
NEDD4 binding protein 1	0.817531	0.456811	0.9
peptidylprolyl isomerase E (cyclophilin E)	0.817518	0.469833	0.818182
ethanolaminephosphotransferase 1 (CDP-ethanolamine-specific)	0.817518	0.784706	0.4
CMT1A duplicated region transcript 4	0.817464	0.444094	1
WNK lysine deficient protein kinase 1	0.817257	0.441	0.888889
cDNA sequence BC094916	0.817251	0.639376	0.8
high-mobility group high mobility group box 1 pseudogene 7	0.817251	0.449885	0.8
Wilms tumor 1 homolog opposite strand	0.817246	0.519551	1.08333
sine oculis-binding protein homolog (Drosophila)	0.81715	0.457815	0.916667
progestin and adipoQ receptor family member III	0.817029	0.435703	0.857143
Gm43289	0.816984	0.502269	0.857143
expressed sequence AI429214	0.816956	0.432057	0.888889
ribonuclease P RNA-like 3	0.816862	0.183533	0.884615
Gm37119	0.816648	0.166409	1
RIKEN cDNA 1700026D11 gene	0.816643	0.660768	0.8
DIX domain containing 1	0.816626	0.691489	1.11111
Gm42498	0.816572	0.471418	1.35294
family with sequence similarity 92 member A	0.816498	0.380035	1
interferon lambda 2	0.816278	0.434543	0.931034
Gm12531	0.816176	0.239647	0.833333
Gm27013	0.816155	0.675287	1.16667
eukaryotic translation initiation factor 4 gamma 3	0.816059	0.3141	0.909091
maltase-glucoamylase	0.816007	0.279375	0.75
keratin associated protein 4-8	0.815941	0.348061	0.9
Gm12190	0.815807	0.363004	0.833333
olfactory receptor 1235 pseudogene 1	0.815807	0.352555	0.833333
microtubule-associated protein RP/EB family member 3	0.815796	0.460289	0.923077
olfactory receptor 1186	0.815738	0.520282	1
Gm37366	0.815547	0.41025	1.2
ATP synthase H+ transporting mitochondrial F0 complex subunit C2 (subunit 9)	0.815525	0.458926	0.928571
Gm16549	0.815468	0.390468	0.866667
zinc finger ZZ domain containing 3	0.815271	0.465035	0.875
olfactory receptor 305	0.815271	0.763275	1
Gm7784	0.815271	0.456699	1
zinc finger CCHC domain containing 7	0.814998	0.419779	0.875
gap junction protein delta 4	0.814815	0.426296	1
meteorin glial cell differentiation regulator	0.814769	0.467208	0.944444
par-3 family cell polarity regulator beta opposite strand 2	0.814606	0.346233	0.888889
Gm44228	0.814586	0.287586	1
SH3 domain containing ring finger 2	0.814586	0.320878	1
Gm43859	0.814586	0.334271	0.875
Gm43038	0.814586	0.334159	0.777778
SEC61 gamma subunit	0.81447	0.346696	0.888889
Gm37782	0.814458	0.40574	1.0303
cDNA sequence BC049730	0.814442	0.422744	1.09091
bone morphogenic protein/retinoic acid inducible neural specific 1	0.814356	0.194976	0.916667
Gm17094	0.814356	0.208204	0.833333
acyl-Coenzyme A dehydrogenase family member 12	0.814126	0.405576	0.8
developmental pluripotency-associated 3	0.814021	0.18373	0.925926
chloride channel accessory 4B	0.81398	0.668108	0.888889
gamma-aminobutyric acid (GABA) A receptor subunit alpha 5	0.813958	0.414244	1
eukaryotic elongation factor 2 lysine methyltransferase	0.81388	0.342019	0.833333
zinc finger with KRAB and SCAN domains 4	0.813754	0.432338	1.25
NFKB activating protein-like	0.813754	0.432148	1.25
Gm42653	0.81354	0.189732	0.833333
RIKEN cDNA 0610011F06 gene	0.813537	0.443036	0.884615
potassium intermediate/small conductance calcium-activated channel subfamily N member 2	0.813532	0.413663	1
tumor susceptibility gene 101	0.813333	0.445407	0.904762
RAB33B member RAS oncogene family	0.813177	0.232329	0.882353
Myb/SANT-like DNA-binding domain containing 1	0.813154	0.435925	0.909091
Gm42573	0.813152	0.203223	0.870968
Gm9127	0.812981	0.197506	1
Gm14229	0.812934	0.288424	0.842105
Ras association (RalGDS/AF-6) domain family member 4	0.812873	0.434035	1.08696
Fc receptor IgE high affinity I alpha polypeptide	0.812834	0.24505	0.833333
Gm42448	0.812789	0.336983	0.888889
Gm42447	0.812789	0.337005	0.888889
olfactory receptor 23	0.812734	0.673117	1
Gm14251	0.812716	0.430965	0.857143
ankyrin repeat domain 44	0.81265	0.244783	0.909091
tripartite motif-containing 30A	0.812623	0.536435	1.16667
glutamate receptor ionotropic NMDA1 (zeta 1)	0.812531	0.405031	1.14286
Gm12392	0.812459	0.473443	1.16667
Gm5451	0.812202	0.441689	0.866667
Gm8241	0.812114	0.401251	0.785714
zinc finger CCCH type containing 14	0.812093	0.423208	0.807692
collagen type IV alpha 4	0.81203	0.426889	1
zinc metallopeptidase STE24	0.811942	0.358146	0.875
leucine rich repeat containing 49	0.811942	0.381248	0.875
RIKEN cDNA 2610204G07 gene	0.811942	0.379332	0.875
Gm37106	0.811942	0.650539	0.857143
NADPH oxidase 3	0.811803	0.348607	0.866667
StAR-related lipid transfer (START) domain containing 4	0.811657	0.484677	0.888889
Dmrt1 interacting ncRNA	0.811534	0.486344	0.777778
Gm7869	0.811424	0.30953	0.826087
leukotriene B4 receptor 1	0.8114	0.46178	0.96
serine (or cysteine) peptidase inhibitor clade B (ovalbumin) member 3D	0.811321	0.779047	1
Gm44863	0.811279	0.338184	0.9375
fibronectin type 3 and SPRY domain-containing protein	0.811178	0.482171	1
calcium channel voltage-dependent gamma subunit 5	0.810811	0.307023	0.897436
Gm44937	0.810627	0.317034	0.846154
nucleolus and neural progenitor protein	0.81061	0.344623	1
Gm12924	0.810575	0.27088	0.764706
taste receptor type 2 member 135	0.810466	0.238748	1
Gm11624	0.810319	0.394243	1
olfactory receptor 737 pseudogene 1	0.810319	0.422673	1
ataxin 2-like	0.810298	0.491372	0.714286
histone cluster 1 H2bm	0.810214	0.553509	1
Gm9358	0.810066	0.496497	0.875
Gm28932	0.809942	0.39037	1
cyclic nucleotide gated channel alpha 4	0.809679	0.594205	0.833333
dynein axonemal heavy chain 7A	0.809669	0.293507	0.777778
RIKEN cDNA 5830417I10 gene	0.809368	0.440711	0.833333
Gm15915	0.809346	0.439636	1
Gm4982	0.809221	0.495697	1
CCR4-NOT transcription complex subunit 6-like	0.809174	0.345947	0.894737
Gm2840	0.809174	0.346066	0.894737
Gm37484	0.80916	0.360919	0.875
transmembrane protein 183A	0.80916	0.625414	0.666667
regulating synaptic membrane exocytosis 2	0.80916	0.624369	0.666667
F-box and WD-40 domain protein 24	0.809106	0.192569	0.833333
ADP-ribosylation factor-like 6 interacting protein 5	0.808869	0.631116	1.5
Kruppel-like factor 17	0.808836	0.474505	1.2
methyltransferase like 16	0.808743	0.458776	1
Na+/K+ transporting ATPase interacting 2	0.808673	0.263691	1
family with sequence similarity 26 member E	0.808673	0.361071	0.833333
Gm9658	0.808673	0.297151	0.875
Gm43109	0.808542	0.403806	0.846154
RIKEN cDNA 1700001J11 gene	0.808429	0.750885	1
serine/arginine repetitive matrix 2	0.808205	0.420264	0.923077
alanine-glyoxylate aminotransferase	0.808052	0.421123	0.882353
RAB6B member RAS oncogene family	0.808028	0.464505	1.07692
protein phosphatase 1 regulatory (inhibitor) subunit 2	0.807803	0.228863	0.833333
solute carrier family 9 (sodium/hydrogen exchanger) member 9	0.807771	0.426297	1
G protein-coupled receptor 89	0.807723	0.397038	1.04545
vacuolar protein sorting 37B	0.807607	0.357099	0.913043
N(alpha)-acetyltransferase 50 NatE catalytic subunit	0.807512	0.426699	0.875
regulator of microtubule dynamics 2	0.807481	0.146673	0.916667
Gm18025	0.807481	0.174466	1
oxoglutarate (alpha-ketoglutarate) receptor 1	0.807481	0.163229	1
olfactory receptor 921	0.807481	0.16327	1
diphthamide biosynthesis 3 pseudogene	0.807481	0.163206	1
Gm38283	0.807481	0.197269	0.833333
Gm18540	0.807481	0.163232	1
Gm29781	0.807481	0.178589	0.888889
interleukin 18 receptor 1	0.807445	0.304617	0.785714
Gm15868	0.807322	0.464635	0.8
isoprenoid synthase domain containing	0.807297	0.231953	0.833333
centrosomal protein 68	0.807236	0.43851	0.833333
alkylglycerone phosphate synthase	0.807112	0.439852	0.8
vomeronasal 1 receptor pseudogene 16	0.807061	0.404872	1
interferon regulatory factor 4	0.807018	0.413784	0.833333
family with sequence similarity 126 member A	0.80695	0.654411	0.666667
alcohol dehydrogenase 1 (class I)	0.80695	0.72699	1
bolA-like 1 (E. coli)	0.806897	0.400103	0.727273
Gm13077	0.806679	0.409948	1.11765
Gm6142	0.806618	0.290967	0.777778
NK2 homeobox 1	0.80661	0.652888	1.6
Gm4535	0.806563	0.521188	1
RIKEN cDNA 9430062P05 gene	0.806488	0.437096	0.882353
glia maturation factor gamma	0.806295	0.643169	0.666667
cDNA sequence BC106179	0.806202	0.557326	0.875
Gm10681	0.806136	0.317403	0.947368
Gm9678	0.806136	0.317402	0.947368
ATPase family AAA domain containing 2	0.8061	0.424429	0.875
NADH dehydrogenase (ubiquinone) Fe-S protein 1	0.806065	0.399836	0.8
Gm7200	0.806034	0.172956	1
leucine rich repeats and death domain containing 1	0.805976	0.195862	0.888889
Gm3121	0.805976	0.1836	0.888889
Gm19807	0.805825	0.619457	1.5
myelin transcription factor 1	0.805793	0.418601	0.842105
Gm10238	0.805771	0.481345	0.857143
a disintegrin-like and metallopeptidase (reprolysin type) with thrombospondin type 1 motif 14	0.805643	0.486401	1.16667
saccharopine dehydrogenase (putative)	0.805511	0.393176	0.8
F-box and leucine-rich repeat protein 12	0.805476	0.500359	1
Gm10160	0.805472	0.438362	0.954545
Gm37722	0.805455	0.446289	1.16667
RIKEN cDNA 1700112D23 gene	0.805178	0.421404	0.846154
Gm37435	0.805156	0.195938	0.909091
histone cluster 2 H2ac	0.805082	0.420607	0.727273
Gm15444	0.805082	0.420622	0.727273
Gm5555	0.805068	0.463918	0.875
RIKEN cDNA 4933431E20 gene	0.805061	0.462613	1.04
Gm13681	0.805006	0.229473	0.833333
squamous cell carcinoma antigen recognized by T cells 3	0.804956	0.399365	0.9375
seizure threshold 2	0.804932	0.413095	1
acidic (leucine-rich) nuclear phosphoprotein 32 family member A	0.8049	0.426322	0.8
pregnancy-specific glycoprotein 22	0.804777	0.396699	0.75
ribosomal protein S3	0.804688	0.691907	0.666667
Trp53 induced glycolysis repulatory phosphatase	0.804688	0.620778	1
cDNA sequence BC025446	0.804688	0.62877	0.666667
secretin receptor	0.804688	0.44459	0.818182
defensin alpha 24	0.804688	0.752816	0.5
cytochrome P450 family 20 subfamily a polypeptide 1	0.804335	0.434457	0.833333
endoplasmic reticulum-golgi intermediate compartment (ERGIC) 1	0.80433	0.232672	0.92
Gm10475	0.804312	0.206619	0.8125
Gm15537	0.804285	0.253446	0.8125
olfactory receptor 808	0.803922	0.674263	1.5
olfactory receptor 807	0.803922	0.674265	1.5
Gm17970	0.80379	0.189559	0.85
phosphatidylinositol 3-kinase catalytic beta polypeptide	0.803629	0.364471	0.866667
RIKEN cDNA A730032A03 gene	0.803553	0.482164	1.17073
hepatocyte growth factor	0.803536	0.726928	1
Gm36028	0.803536	0.481028	0.8
Gm11637	0.803371	0.43931	0.888889
phosphoglucomutase 1	0.803245	0.237382	0.828571
Gm9372	0.802956	0.721409	1
Gm29293	0.802956	0.6377	1.5
Gm43633	0.802956	0.696634	1
TATA box binding protein like 2	0.802839	0.559597	0.8
spindle apparatus coiled-coil protein 1	0.802839	0.39253	0.857143
Gm44721	0.802731	0.395976	0.8125
RIKEN cDNA C130012C08 gene	0.802712	0.579776	1.17391
Ral GEF with PH domain and SH3 binding motif 2	0.802632	0.485712	0.8
RELT-like 1	0.802584	0.362684	0.785714
Gm11186	0.802528	0.336273	0.772727
ectopic P-granules autophagy protein 5 homolog (C. elegans)	0.802483	0.511096	0.833333
RIKEN cDNA 9630041A04 gene	0.802372	0.306187	0.75
WD repeat domain 34	0.802372	0.335566	0.818182
zinc finger protein 942	0.802372	0.636638	0.666667
RIKEN cDNA C920025E04 gene	0.802372	0.636607	0.666667
UDP glucuronosyltransferase 1 family polypeptide A8	0.802372	0.354831	1
serpin peptidase inhibitor clade E (nexin plasminogen activator inhibitor type 1) member 3	0.802372	0.391639	1
Gm19684	0.802372	0.636564	0.666667
vomeronasal 2 receptor 29	0.802372	0.622423	0.666667
Gm42600	0.802372	0.614118	0.666667
Gm10088	0.802372	0.602023	0.666667
neuropeptide S receptor 1	0.802372	0.614118	0.666667
zinc finger protein 454	0.802372	0.603408	0.8
olfactory receptor 177	0.802372	0.376967	1
late cornified envelope 1J	0.802372	0.622425	0.666667
Gm17184	0.802372	0.369658	1
Gm10944	0.802372	0.636575	0.666667
Gm13928	0.802372	0.361236	1
Gm13615	0.802372	0.62239	0.666667
Gm14745	0.802372	0.603528	0.666667
zinc finger CCHC domain containing 9 pseudogene	0.802372	0.343837	1
Gm8582	0.802372	0.628656	0.666667
Gm4791	0.802372	0.39177	0.833333
olfactory receptor 1306	0.802372	0.361237	1
Gm19028	0.802372	0.636574	0.666667
Gm28500	0.802372	0.603466	0.8
Gm37402	0.802372	0.343174	0.875
matrix metallopeptidase 3	0.802372	0.636535	0.666667
Y box protein 1 pseudogene 2	0.802372	0.602026	0.666667
Gm42826	0.802372	0.389076	1
Gm42611	0.802372	0.361152	0.8
Gm10576	0.802372	0.636574	0.666667
Gm12749	0.802372	0.376963	0.8
Gm8464	0.802372	0.622418	0.666667
Gm18716	0.802198	0.307808	0.857143
Gm5621	0.802158	0.217159	0.818182
gap junction protein beta 6	0.802094	0.369503	0.952381
sine oculis-related homeobox 6	0.802058	0.40274	0.882353
Gm42753	0.802036	0.224529	0.833333
RIKEN cDNA 5330439A09 gene	0.80198	0.191314	0.833333
cytochrome P450 family 11 subfamily b polypeptide 1	0.80198	0.217053	0.833333
Gm3351	0.80198	0.264606	1
Gm37677	0.80198	0.191339	0.833333
S100 calcium binding protein A11 pseudogene	0.801874	0.332171	0.846154
Rho guanine nucleotide exchange factor (GEF) 10-like	0.801817	0.402538	0.882353
B cell leukemia/lymphoma 2	0.80171	0.323852	0.794118
Rhesus blood group-associated C glycoprotein	0.80167	0.402202	0.777778
Gm21860	0.801625	0.430168	0.8
nuclear export mediator factor	0.801587	0.556966	1
aldehyde dehydrogenase family 1 subfamily A2	0.801587	0.587233	1
Gm45196	0.801136	0.460017	1
amidohydrolase domain containing 2	0.80096	0.44226	1
cyclin M2	0.800808	0.413257	0.785714
Gm5871	0.80061	0.646797	1
[truncated: 1,938 more rows]
